# Supplementary material for: Occupational Allergic Sensitization Among Workers Processing King Crab (Paralithodes camtschaticus) and Edible Crab (Cancer pagurus) in Norway and Identification of Novel Putative Allergenic Proteins
Source: Front Allergy. 2021 Aug 23;2:718824. doi: 10.3389/falgy.2021.718824 (PMC8974837; doi:10.3389/falgy.2021.718824)
Supplement: Supplementary file 4 [file Data_Sheet_3.xlsx]

## Sheet: King crab raw meat
Accession	Description	Exp. q-value: Combined	Sum PEP Score	Coverage [%]	# Peptides	# PSMs	# Unique Peptides	# Protein Groups	# AAs	MW [kDa]	calc. pI	Score Sequest HT: D2 Sequest HT	# Peptides (by Search Engine): D2 Sequest HT
A2V734	Tropomyosin slow-tonic isoform OS=Paralithodes camtschaticus OX=6741 GN=Tm-Pane-tonic PE=2 SV=1	0	320.376	88	56	1506	8	1	284	32.8	4.74	333.19	34
A0A0P4W1N3	Uncharacterized protein OS=Scylla olivacea OX=85551 PE=4 SV=1	0	274.617	31	57	257	24	1	2228	239.7	6.09	143.59	26
A2V733	Tropomyosin fast isoform OS=Paralithodes camtschaticus OX=6741 GN=Tm-Parc-fast PE=2 SV=1	0	271.36	88	54	1402	8	1	284	32.7	4.74	276.49	33
Q86GD6	Projectin OS=Procambarus clarkii OX=6728 GN=proj PE=2 SV=1	0	270.798	12	81	247	69	1	8625	962	6.43	110.62	28
A0A0P4W0L1	Uncharacterized protein OS=Scylla olivacea OX=85551 PE=4 SV=1	0	244.229	57	51	268	10	1	890	102.9	5.41	306.22	38
A0A0P4WJV7	Uncharacterized protein OS=Scylla olivacea OX=85551 PE=4 SV=1	0	239.462	42	77	164	43	1	2415	277.4	5.14	70.38	22
A0A2P1JJ58	Alpha-actinin, sarcomeric-like isoform X1 (Fragment) OS=Procambarus clarkii OX=6728 GN=Actn PE=2 SV=1	0	232.024	54	48	260	7	1	890	102.7	5.35	324.99	40
Q6E7L4	Slow-tonic S2 tropomyosin OS=Homarus americanus OX=6706 PE=2 SV=1	0	229.502	87	51	1335	5	1	284	32.9	4.77	241.84	31
Q6XGZ8	Slow muscle myosin S1 heavy chain (Fragment) OS=Homarus americanus OX=6706 PE=2 SV=1	0	226.685	50	34	267	9	1	507	58.5	5.27	100.74	19
A2V735	Tropomyosin OS=Chionoecetes opilio OX=41210 GN=TM1 PE=1 SV=1	0	220.884	70	44	1323	1	1	284	32.7	4.82	226.69	24
A0A288ZBA6	Myosin heavy chain OS=Palaemon carinicauda OX=392227 GN=myosin heavy chain PE=2 SV=1	0	212.5	21	41	289	6	1	1913	217.7	6.05	89.77	19
Q5G2A6	Hemocyanin subunit 3 OS=Metacarcinus magister OX=29965 GN=Hc3 PE=2 SV=1	0	206.283	39	23	453	12	1	669	77.4	5.45	60.39	5
C0LU07	Tropomysin OS=Procambarus clarkii OX=6728 PE=2 SV=1	0	193.494	79	46	1230	2	1	284	32.8	4.77	200.29	26
Q23707	Hemocyanin subunit 6 OS=Metacarcinus magister OX=29965 GN=HC6 PE=2 SV=2	0	192.52	36	26	446	7	1	676	77.2	5.68	77.11	3
A2V737	Tropomyosin slow-tonic isoform OS=Erimacrus isenbeckii OX=299522 GN=Tm-Erii-tonic PE=2 SV=1	0	187.809	77	44	1266	3	1	284	32.8	4.82	196.6	24
A0A0P4W155	Uncharacterized protein OS=Scylla olivacea OX=85551 PE=3 SV=1	0	174.771	77	40	1077	0	1	284	32.8	4.75	154.85	19
A0A2P1JJ42	Filamin-A isoform X5 (Fragment) OS=Procambarus clarkii OX=6728 GN=Flna PE=2 SV=1	0	174.615	26	40	187	7	1	1568	167.8	6.13	180.26	29
Q5G2A5	Hemocyanin subunit 4 OS=Metacarcinus magister OX=29965 GN=Hc4 PE=2 SV=1	0	172.68	36	26	482	2	1	675	77	5.58	80.45	4
A5D6I3	Tropomyosin OS=Squilla aculeata OX=258341 PE=2 SV=1	0	171.502	72	41	993	7	1	284	32.8	4.67	164.41	21
Q95YM2	I-connectin OS=Procambarus clarkii OX=6728 GN=I-con PE=2 SV=1	0	168.159	7	52	139	41	1	17352	1961.1	5.22	73.06	19
Q9N2R3	Tropomyosin (Fragment) OS=Charybdis feriata OX=65693 PE=1 SV=1	0	160.51	83	38	867	2	1	264	30.4	4.78	140.32	17
A0A0P6C1H6	Myosin heavy chain, non-muscle OS=Daphnia magna OX=35525 PE=3 SV=1	0	157.328	16	33	217	2	1	1951	223.7	6.25	53.26	13
Q5G2A8	Hemocyanin subunit 1 OS=Metacarcinus magister OX=29965 GN=Hc1 PE=2 SV=1	0	145.968	32	26	244	5	1	662	76.2	5.87	45.27	4
A0A385XVP7	Myosin heavy chain type 2 OS=Palaemon carinicauda OX=392227 PE=2 SV=1	0	133.848	20	36	159	12	1	1909	216.8	5.82	44.55	13
H9B3Y9	Beta-actin OS=Scylla paramamosain OX=85552 PE=2 SV=1	0	131.357	67	23	226	0	1	376	41.8	5.39	92.53	15
A0A0P4VYA7	Alpha-1,4 glucan phosphorylase OS=Scylla olivacea OX=85551 PE=3 SV=1	0	128.057	48	35	114	7	1	849	97.7	6.84	89.39	18
B6EAU2	Skeletal muscle actin 2 OS=Homarus americanus OX=6706 PE=2 SV=1	0	125.277	60	20	209	2	1	376	41.8	5.39	93.02	14
A0A0P4W750	Spectrin beta chain OS=Scylla olivacea OX=85551 PE=3 SV=1	0	123.523	25	43	85	37	1	2397	277.7	5.31	24.93	9
Q962V5	Alpha actin OS=Homarus americanus OX=6706 PE=2 SV=1	0	123.49	58	20	210	0	1	377	41.9	5.31	90.5	13
Q5G2A7	Hemocyanin subunit 2 OS=Metacarcinus magister OX=29965 GN=Hc2 PE=2 SV=1	0	123.339	25	21	210	4	1	663	76	5.87	45.27	4
A0A0N7ZC13	Uncharacterized protein OS=Scylla olivacea OX=85551 PE=4 SV=1	0	121.506	45	26	113	20	1	503	58.2	5.63	44.92	8
A0A0M3R6K2	Alpha actin-like protein (Fragment) OS=Nephrops norvegicus OX=6829 PE=2 SV=1	0	117.913	60	19	183	1	1	344	38.4	5.85	85.79	12
U3M6N8	Skeletal muscle actin 2 OS=Portunus trituberculatus OX=210409 PE=2 SV=1	0	116.58	58	21	195	0	1	376	41.8	5.39	81.6	13
O96657	Actin 1 OS=Penaeus monodon OX=6687 GN=act1 PE=2 SV=1	0	114.701	52	19	201	0	1	376	41.7	5.39	92.62	15
D9ZNA8	Glyceraldehyde-3-phosphate dehydrogenase OS=Cancer borealis OX=39395 PE=2 SV=1	0	112.036	71	17	94	1	1	334	35.7	7.06	33.18	4
H6UKS0	Arginine kinase OS=Scylla paramamosain OX=85552 PE=3 SV=1	0	106.768	51	22	161	7	1	357	40.2	6.62	104.77	13
A0A2P1JJ59	Alpha-1,4 glucan phosphorylase (Fragment) OS=Procambarus clarkii OX=6728 GN=Glyp PE=2 SV=1	0	106.071	39	34	109	4	1	849	97.4	7.08	111.22	24
A0A2H4V3C7	Slow-type skeletal muscle actin 1 OS=Penaeus vannamei OX=6689 PE=2 SV=1	0	105.946	48	19	168	0	1	377	41.9	5.17	80.59	12
A0A0P4W0R8	Uncharacterized protein OS=Scylla olivacea OX=85551 PE=4 SV=1	0	103.561	61	24	547	0	1	284	32.5	4.72	83.51	10
A0A0P4VTY1	Uncharacterized protein OS=Scylla olivacea OX=85551 PE=4 SV=1	0	102.081	51	24	712	0	1	253	28.9	4.78	103.3	13
A0A0P4WZN8	Uncharacterized protein OS=Scylla olivacea OX=85551 PE=3 SV=1	0	102.044	48	17	90	7	1	434	47.1	6.55	74.82	9
E2S085	Alpha-1,4 glucan phosphorylase OS=Penaeus japonicus OX=27405 GN=MjGP PE=2 SV=1	0	101.285	38	29	102	3	1	852	98	7.25	107.85	20
A0A2H4V3D3	Slow-type skeletal muscle actin 3 OS=Penaeus vannamei OX=6689 PE=2 SV=1	0	100.956	55	15	172	0	1	376	41.7	5.39	78.32	11
A0A0N9EJJ5	Hemocyanin OS=Eriphia verrucosa OX=483417 GN=H PE=2 SV=1	0	97.292	21	16	306	2	1	674	77.2	5.63	51.97	3
D6Q0T7	Beta-actin OS=Scylla paramamosain OX=85552 PE=2 SV=1	0	96.284	62	17	145	0	1	376	41.9	5.48	62.36	11
U3M692	Cardiac muscle actin OS=Portunus trituberculatus OX=210409 PE=2 SV=1	0	94.493	56	20	143	0	1	376	41.6	5.24	52.83	11
A0A2D3E2Y1	Pyruvate kinase (Fragment) OS=Procambarus clarkii OX=6728 PE=2 SV=1	0	93.553	38	18	86	3	1	526	57.6	6.55	117.14	12
A0A0U1ZX76	Hemocyanin subunit 3 OS=Scylla paramamosain OX=85552 PE=2 SV=1	0	93.164	20	15	241	1	1	672	77	6.19	194.79	6
A0A0N8AAU5	Alpha-actinin-1 OS=Daphnia magna OX=35525 PE=4 SV=1	0	92.98	20	20	118	1	1	1009	116.1	5.74	136.59	19
A0A0P4W8W5	Uncharacterized protein OS=Scylla olivacea OX=85551 PE=3 SV=1	0	92.954	50	17	126	0	1	376	41.9	5.39	50.75	11
F8WR04	Myosin heavy chain type b OS=Penaeus japonicus OX=27405 GN=MYHb PE=2 SV=1	0	92.755	14	24	110	2	1	1910	218.9	6.37	39	9
A0A2H4V3D0	Slow-type skeletal muscle actin 2 OS=Penaeus vannamei OX=6689 PE=2 SV=1	0	92.694	40	17	166	0	1	376	41.6	5.31	65.28	12
A0A2P2HVX1	Spectrin alpha chain-like OS=Hirondellea gigas OX=1518452 PE=2 SV=1	0	92.156	15	29	65	3	1	2425	278.8	5.21	34.44	11
A0A0P4YAQ1	Actin, alpha skeletal muscle OS=Daphnia magna OX=35525 PE=3 SV=1	0	92.015	41	14	147	2	1	446	49.6	6.62	61.57	9
G8IPQ4	Beta-actin OS=Penaeus monodon OX=6687 PE=2 SV=1	0	90.694	58	16	122	0	1	376	41.8	5.48	55.16	10
A0A2H4V3D1	Slow-type skeletal muscle actin 4 OS=Penaeus vannamei OX=6689 PE=2 SV=1	0	89.877	47	14	154	0	1	376	41.7	5.39	68.86	10
A0A0P5FY34	Actin, alpha skeletal muscle OS=Daphnia magna OX=35525 PE=3 SV=1	0	88.998	59	17	142	0	1	376	41.8	5.48	57.22	10
A0A0P6F7Z5	Actin, alpha skeletal muscle OS=Daphnia magna OX=35525 PE=3 SV=1	0	87.894	59	17	141	1	1	376	41.8	5.48	57.08	10
A0A0P4WF29	Pyruvate kinase OS=Scylla olivacea OX=85551 PE=3 SV=1	0	87.358	41	19	82	2	1	522	57.2	7.3	83.1	9
A0A0N8A945	Actin, alpha skeletal muscle OS=Daphnia magna OX=35525 PE=3 SV=1	0	85.596	63	17	140	0	1	376	41.8	5.48	52.71	9
K4EJG5	Hemocyanin subunit 6 OS=Eriocheir sinensis OX=95602 PE=2 SV=1	0	84.876	20	16	277	3	1	688	78.3	5.47	98.92	8
A0A0P5CGV3	Actin, alpha skeletal muscle OS=Daphnia magna OX=35525 PE=3 SV=1	0	84.232	59	16	135	0	1	376	41.7	5.48	57.24	9
A0A2D1CNT1	Glutamate dehydrogenase OS=Macrobrachium rosenbergii OX=79674 GN=GDH PE=2 SV=1	0	83.622	39	17	70	2	1	553	61.3	6.98	58.1	11
A0A0P5C6X5	Actin, alpha skeletal muscle OS=Daphnia magna OX=35525 PE=3 SV=1	0	83.287	61	17	138	0	1	390	43.4	6.15	55.38	10
A0A2H4V3C6	Cytoplasmic-type actin 3 OS=Penaeus vannamei OX=6689 PE=2 SV=1	0	83.051	50	17	111	0	1	376	41.8	5.48	45.83	10
A0A288ZB80	Glyceraldehyde-3-phosphate dehydrogenase OS=Palaemon carinicauda OX=392227 PE=2 SV=1	0	81.59	52	13	64	1	1	333	35.7	7.08	73.7	5
A0A0P4WHG8	Uncharacterized protein OS=Scylla olivacea OX=85551 PE=3 SV=1	0	81.045	41	23	84	4	1	653	72.4	5.15	30.82	8
A0A0P5EA16	Actin, alpha skeletal muscle (Fragment) OS=Daphnia magna OX=35525 PE=3 SV=1	0	80.701	38	17	135	0	1	610	66.3	5.06	50.95	9
A0A0P4VNF4	ATP synthase subunit beta OS=Scylla olivacea OX=85551 PE=3 SV=1	0	80.331	65	21	60	3	1	525	56.1	5.47	43.06	11
A0A0P5MZW5	Actin, alpha skeletal muscle OS=Daphnia magna OX=35525 PE=3 SV=1	0	79.442	51	15	93	1	1	377	41.9	6.39	43.54	7
A0A0P4VYW2	Uncharacterized protein OS=Scylla olivacea OX=85551 PE=4 SV=1	0	79.092	58	23	478	2	1	253	29.2	4.79	57.18	8
A0A223G1C8	Hemocyanin subunit 1 OS=Scylla serrata OX=6761 PE=2 SV=1	0	78.858	25	19	264	4	1	676	76.8	5.58	77.11	3
A0A0B4M128	Glutamate dehydrogenase OS=Portunus trituberculatus OX=210409 GN=GDH PE=2 SV=2	0	78.026	42	18	65	4	1	553	61.5	7.03	41.63	9
A0A068FCL9	Fructose-bisphosphate aldolase OS=Penaeus chinensis OX=139456 PE=2 SV=1	0	76.338	52	14	65	9	1	365	39.8	7.06	12.44	3
A0A2H4V3D6	Slow-type skeletal muscle actin 10 OS=Penaeus vannamei OX=6689 PE=2 SV=1	0	76.122	50	17	152	1	1	376	41.8	5.31	70.78	13
A0A0P5HDK6	Actin, alpha skeletal muscle OS=Daphnia magna OX=35525 PE=3 SV=1	0	75.491	46	14	91	1	1	396	43.8	7.5	43.54	7
Q5QTD4	Beta-actin OS=Tigriopus japonicus OX=158387 PE=3 SV=1	0	75.393	51	16	124	1	1	375	41.7	5.48	44.91	9
K4Q2S1	Myosin heavy chain type 2 OS=Penaeus vannamei OX=6689 GN=MYH2 PE=2 SV=1	0	73.061	11	20	93	1	1	1909	219.1	6.14	22.17	6
A0A1B1FH20	Heat shock protein 70 kDa (Fragment) OS=Cancer pagurus OX=6755 GN=hsp70 PE=2 SV=1	0	72.365	44	22	54	14	1	618	67.9	5.59	22.03	6
P86700	Actin, muscle (Fragments) OS=Chionoecetes opilio OX=41210 PE=1 SV=1	0	71.842	61	12	127	2	1	192	20.8	5.16	51.08	9
Q0GBZ3	ATP synthase subunit beta OS=Pacifastacus leniusculus OX=6720 PE=2 SV=1	0	71.839	58	19	57	1	1	525	55.8	5.48	46.64	12
A0A346QR63	Heat shock protein 70 kDa cognate 3 (Fragment) OS=Procambarus clarkii OX=6728 GN=Hsc70-3 PE=2 SV=1	0	71.41	36	21	82	1	1	654	72.4	5.2	36.34	10
P56649	Glyceraldehyde-3-phosphate dehydrogenase OS=Panulirus versicolor OX=150436 PE=1 SV=1	0	70.38	41	10	47	2	1	333	35.7	7.37	54.52	4
K4Q2Y1	Myosin heavy chain type 2 OS=Penaeus monodon OX=6687 GN=MYH2 PE=2 SV=1	0	70.266	12	20	83	2	1	1909	219	6.16	13.47	4
A0A140CDV1	Glutamate dehydrogenase OS=Penaeus monodon OX=6687 GN=GDH PE=2 SV=1	0	69.95	35	15	54	3	1	558	61.8	7.03	37.89	8
A0A0P5C5X9	Actin, alpha skeletal muscle OS=Daphnia magna OX=35525 PE=3 SV=1	0	69.67	52	13	99	0	1	376	41.7	5.48	42.01	7
A0A1B1FH30	Heat shock protein 70 kDa OS=Pachygrapsus marmoratus OX=135190 GN=hsp70 PE=3 SV=1	0	69.073	36	18	71	1	1	650	71.2	5.41	47.21	12
A0A097KVH6	Arginine kinase (Fragment) OS=Mithraculus forceps OX=504428 GN=AK PE=3 SV=1	0	68.345	51	13	95	1	1	210	23.9	8.16	72.2	8
A0A0P4VX09	Malic enzyme OS=Scylla olivacea OX=85551 PE=3 SV=1	0	67.459	40	18	57	18	1	597	66.5	6.9	58.44	14
D2DWR3	Heat shock protein 70 OS=Portunus trituberculatus OX=210409 GN=hsp70 PE=2 SV=1	0	67.174	37	19	54	1	1	651	71.2	5.31	40.76	11
G3C6M0	Arginine kinase (Fragment) OS=Paralomis dofleini OX=941202 GN=AK PE=3 SV=1	0	67.047	73	17	101	2	1	210	23.7	8.34	149.7	15
A0A140AZ38	Pyruvate kinase OS=Macrobrachium nipponense OX=159736 PE=2 SV=1	0	66.59	36	17	59	2	1	526	57.5	7.24	48.47	7
Q9NGL5	Hemocyanin subunit OS=Callinectes sapidus OX=6763 PE=2 SV=1	0	65.013	30	16	213	5	1	676	77.1	5.54	77.11	3
A0A2P2HWQ3	Actin 1 (Fragment) OS=Hirondellea gigas OX=1518452 PE=2 SV=1	0	64.223	45	9	83	3	1	278	31.2	5.38	35.15	5
A0A0P5P514	Actin, alpha skeletal muscle OS=Daphnia magna OX=35525 PE=3 SV=1	0	63.983	52	14	118	0	1	376	41.8	5.71	58.85	10
F8WR03	Myosin heavy chain type a OS=Penaeus japonicus OX=27405 GN=MYHa PE=2 SV=1	0	62.79	8	14	86	2	1	1912	219.4	6.07	30.04	8
G3C6N1	Arginine kinase (Fragment) OS=Anatolikos japonicus OX=941209 GN=AK PE=3 SV=1	0	62.784	58	15	108	7	1	221	25.2	8.31	18.56	3
Q6E7L5	Slow-tonic S2 myosin heavy chain OS=Homarus americanus OX=6706 PE=2 SV=1	0	62.029	63	16	75	6	1	178	20.6	8.07	28.83	7
A0A0P5QQ94	Myosin heavy chain, non-muscle-like protein OS=Daphnia magna OX=35525 PE=4 SV=1	0	61.678	19	15	85	1	1	697	80.1	5.27	24.06	6
A0A2P2HW60	Alpha-1,4 glucan phosphorylase OS=Hirondellea gigas OX=1518452 PE=2 SV=1	0	60.375	22	17	55	3	1	848	97.7	6.61	40.74	8
A0A2H4V3E3	Fast-type skeletal muscle actin 3 OS=Penaeus vannamei OX=6689 PE=2 SV=1	0	59.923	45	17	102	0	1	377	41.8	5.17	56.28	12
B6EAU8	Skeletal muscle actin 8 OS=Homarus americanus OX=6706 PE=2 SV=1	0	59.479	44	16	101	0	1	377	41.9	5.31	58.68	12
B6EAU6	Skeletal muscle actin 6 OS=Homarus americanus OX=6706 PE=2 SV=1	0	59.204	44	16	92	0	1	377	41.9	5.31	58.68	12
A0A1B1FH46	Heat shock protein 70 kDa (Fragment) OS=Galathea squamifera OX=376764 GN=hsp70 PE=2 SV=1	0	58.837	28	14	63	1	1	628	69	5.31	42.31	10
B6EAU9	Cardiac muscle actin OS=Homarus americanus OX=6706 PE=2 SV=1	0	58.653	40	13	96	0	1	376	41.7	5.39	32.09	8
A0A2H4V3D8	Fast-type skeletal muscle actin 2 OS=Penaeus vannamei OX=6689 PE=2 SV=1	0	56.75	47	15	90	0	1	376	41.6	5.39	39.5	9
A0A0N8AQH9	Actin, alpha skeletal muscle OS=Daphnia magna OX=35525 PE=3 SV=1	0	56.737	43	12	81	1	1	376	41.7	5.39	24.39	5
I0CF14	Elongation factor 2 OS=Eriocheir sinensis OX=95602 GN=EF2 PE=2 SV=1	0	56.456	30	20	55	2	1	846	94.2	6.68	45.59	13
A0A2H4V3E1	Fast-type skeletal muscle actin 15 OS=Penaeus vannamei OX=6689 PE=2 SV=1	0	56.418	42	16	85	2	1	377	41.8	5.24	42.39	10
C6GBE8	Elongation factor 2 OS=Homarus americanus OX=6706 PE=2 SV=1	0	56.25	33	20	57	2	1	846	94.3	6.68	51.76	15
A0A097KVP3	Arginine kinase (Fragment) OS=Retropluma denticulata OX=1550680 GN=AK PE=3 SV=1	0	55.828	62	13	77	2	1	198	22.5	6.73	20.63	4
A0A0P4WD97	Uncharacterized protein OS=Scylla olivacea OX=85551 PE=4 SV=1	0	55.571	48	14	73	6	1	201	23.3	8.34	8.7	2
G3C6I9	Arginine kinase (Fragment) OS=Aegla neuquensis OX=273850 GN=AK PE=3 SV=1	0	55.428	58	16	80	1	1	221	25.1	8.53	85.62	12
A0A2H4V3F1	Fast-type skeletal muscle actin 15 OS=Penaeus vannamei OX=6689 PE=2 SV=1	0	55.088	42	16	89	0	1	377	41.8	5.24	44.76	10
A0A1B1FGY6	Heat shock protein 70 kDa (Fragment) OS=Romaleon antennarium OX=34650 GN=hsp70 PE=3 SV=1	0	54.239	31	16	46	1	1	635	69.8	5.47	26.07	7
A0A2H4V3E5	Fast-type skeletal muscle actin 10 OS=Penaeus vannamei OX=6689 PE=2 SV=1	0	54.163	42	16	87	0	1	377	41.8	5.17	44.76	10
A0A0P4W855	Fructose-bisphosphate aldolase OS=Scylla olivacea OX=85551 PE=3 SV=1	0	54.084	30	8	43	4	1	363	39.5	7.93	11.1	3
A0A0P4W6V9	Uncharacterized protein OS=Scylla olivacea OX=85551 PE=3 SV=1	0	54.08	12	19	37	19	1	1969	228.3	5.55	22.48	7
G3C6W4	Glyceraldehyde 3-phosphate dehydrogenase (Fragment) OS=Paralomis arae OX=941201 GN=GAPDH PE=4 SV=1	0	53.731	55	8	52	3	1	207	21.6	7.8	118.49	7
A0A0P4WL53	Rab GDP dissociation inhibitor OS=Scylla olivacea OX=85551 PE=3 SV=1	0	53.156	43	16	48	3	1	445	49.9	5.9	43.18	12
E2IQA7	Triosephosphate isomerase OS=Eriocheir sinensis OX=95602 PE=2 SV=1	0	53.047	51	10	50	1	1	248	27	6.23	25.01	3
C1BVK0	Tropomyosin OS=Lepeophtheirus salmonis OX=72036 GN=TPM PE=2 SV=1	0	53.034	27	17	439	3	1	284	32.8	4.82	49.1	8
A0A1B1FH56	Heat shock protein 70 kDa (Fragment) OS=Cancer pagurus OX=6755 GN=hsp70 PE=3 SV=1	0	52.222	33	16	46	5	1	636	69.6	5.47	25.84	7
A0A0G2SQX9	Hemocyanin OS=Portunus trituberculatus OX=210409 PE=2 SV=1	0	51.902	19	12	116	2	1	664	76.2	5.86	189.41	6
A0A2D3E2V2	Rab GDP dissociation inhibitor (Fragment) OS=Procambarus clarkii OX=6728 GN=GDI1 PE=2 SV=1	0	51.844	42	15	40	2	1	445	50.1	5.68	37.71	11
A0A0P4WBU2	Uncharacterized protein OS=Scylla olivacea OX=85551 PE=4 SV=1	0	51.285	18	16	59	15	1	895	94.4	7.15	28.68	7
B6EAU4	Skeletal muscle actin 4 OS=Homarus americanus OX=6706 PE=2 SV=1	0	49.455	36	14	84	0	1	377	41.9	5.31	47.24	10
A0A2P0NDU9	Troponin T OS=Palaemon carinicauda OX=392227 PE=2 SV=2	0	49.203	22	13	87	9	1	385	45.7	5.06	17.96	5
A0A0P4WBH8	Triosephosphate isomerase OS=Scylla olivacea OX=85551 PE=3 SV=1	0	48.58	47	10	51	1	1	248	27	6.54	29.79	4
G3C6M2	Arginine kinase (Fragment) OS=Propagurus obtusifrons OX=516926 GN=AK PE=3 SV=1	0	48.475	60	13	72	1	1	210	23.8	8.32	62.3	8
Q6JKG0	Beta actin OS=Cherax quadricarinatus OX=27406 PE=2 SV=1	0	48.07	32	14	78	0	1	377	41.9	5.24	41.11	9
A0A2H4V3E9	Fast-type skeletal muscle actin 12 OS=Penaeus vannamei OX=6689 PE=2 SV=1	0	48.046	33	14	83	0	1	377	41.8	5.24	42.37	9
Q9NB65	Cytosolic manganese superoxide dismutase OS=Callinectes sapidus OX=6763 PE=2 SV=1	0	47.614	43	11	42	1	1	286	31.4	6.8	26.46	3
A0A0K2TX71	Uncharacterized protein OS=Lepeophtheirus salmonis OX=72036 PE=4 SV=1	0	47.461	27	15	435	1	1	284	32.8	4.82	49.1	8
C1IPK1	Myosin heavy chain isoform 3 (Fragment) OS=Ocypode quadrata OX=53310 PE=2 SV=1	0	47.431	54	12	72	1	1	157	18.3	8.09	21.44	6
A2I5Y8	Hemocyanin (Fragment) OS=Portunus pelagicus OX=80836 GN=HEM6 PE=2 SV=1	0	47.225	30	7	103	2	1	306	35.6	6.25	66.1	3
A0A2H4V3C8	Cardiac-type actin 3 OS=Penaeus vannamei OX=6689 PE=2 SV=1	0	47.066	32	12	93	0	1	376	41.6	5.31	28.73	7
Q6JUA2	Elongation factor-2 (Fragment) OS=Libinia emarginata OX=6807 PE=2 SV=1	0	46.702	34	19	46	3	1	726	80.9	6.76	37.95	12
A0A2H4V3C1	Cardiac-type actin 2 OS=Penaeus vannamei OX=6689 PE=2 SV=1	0	46.244	27	11	106	0	1	376	41.7	5.39	35.33	8
A1KZ91	Actin 1 OS=Penaeus chinensis OX=139456 PE=2 SV=1	0	46.201	34	13	96	2	1	376	41.8	5.48	28.73	7
A5X490	Myosin heavy chain isoform 1 (Fragment) OS=Ocypode quadrata OX=53310 PE=2 SV=1	0	46.189	56	13	54	7	1	156	18.3	8.07	8.7	2
A0A2P2HVJ3	Beta-actin (Fragment) OS=Hirondellea gigas OX=1518452 PE=2 SV=1	0	46.044	37	9	81	1	1	309	34.2	5.1	34.66	7
C6K3Z3	Hemocyanin subunit 1 (Fragment) OS=Eurydice pulchra OX=155694 PE=2 SV=1	0	46.006	7	6	105	2	1	683	78.2	5.87	168.48	4
Q9TVS2	Actin OS=Artemia franciscana OX=6661 GN=actin 302 PE=2 SV=1	0	45.827	33	11	80	0	1	376	41.8	5.58	35.25	7
A0A0P4WRD9	Actin, alpha skeletal muscle OS=Daphnia magna OX=35525 PE=3 SV=1	0	45.81	43	10	74	0	1	390	43.4	6.15	42.45	6
C1BPW4	Actin, muscle OS=Caligus rogercresseyi OX=217165 GN=ACT PE=2 SV=1	0	45.505	40	13	110	2	1	376	41.8	5.3	42.17	9
C3W7U6	Cytoplasmic manganese superoxide dismutase OS=Cancer pagurus OX=6755 GN=cMnSOD PE=2 SV=1	0	45.164	49	12	43	2	1	286	31.3	6.96	26.46	3
A0A2H4V3C4	Cardiac-type actin 1 OS=Penaeus vannamei OX=6689 PE=2 SV=1	0	45.077	30	12	82	0	1	376	41.6	5.24	23.8	6
B6EAU3	Skeletal muscle actin 3 OS=Homarus americanus OX=6706 PE=2 SV=1	0	45.009	36	12	91	1	1	377	41.8	5.31	44.14	9
A0A2H4V3D9	Fast-type skeletal muscle actin 1 OS=Penaeus vannamei OX=6689 PE=2 SV=1	0	44.769	38	12	82	0	1	376	41.6	5.48	34.08	8
A0A385L4G2	14-3-3 epsilon-like protein variant 2 (Fragment) OS=Procambarus clarkii OX=6728 PE=2 SV=1	0	44.148	52	13	62	11	1	259	29.5	4.81	44.84	12
A0A0P5Q6E4	Calmodulin OS=Daphnia magna OX=35525 PE=4 SV=1	0	43.954	45	12	65	2	1	285	32	4.42	9.35	2
H9CW32	Glyceraldehyde-3-phosphate dehydrogenase (Fragment) OS=Orconectes rusticus OX=258719 GN=GAPDH PE=3 SV=1	0	43.225	38	9	37	1	1	280	29.8	5.91	59.94	4
A0A0P4WJW4	Uncharacterized protein OS=Scylla olivacea OX=85551 PE=4 SV=1	0	43.007	83	12	54	2	1	149	16.9	4.27	9.35	2
G3C6M4	Arginine kinase (Fragment) OS=Shinkaia crosnieri OX=480484 GN=AK PE=3 SV=1	0	42.897	52	10	67	1	1	210	23.9	8.72	51.58	6
S5RC29	Beta-actin OS=Metopograpsus messor OX=1048512 PE=2 SV=1	0	42.532	27	9	47	2	1	376	41.9	5.55	11.62	4
A0A2P2HVT7	Enolase OS=Hirondellea gigas OX=1518452 PE=2 SV=1	0	42.494	22	7	42	2	1	434	47	5.91	55.89	6
A0A2H4V3E6	Fast-type skeletal muscle actin 6 OS=Penaeus vannamei OX=6689 PE=2 SV=1	0	42.149	38	11	85	1	1	376	41.7	5.39	37.98	8
A0A0P4W3T4	Uncharacterized protein OS=Scylla olivacea OX=85551 PE=4 SV=1	0	41.739	13	16	21	16	1	1603	180.6	6.37	11.43	3
A0A1B1FGZ7	Heat shock protein 70 kDa OS=Astacus astacus OX=6715 GN=hsp70 PE=3 SV=1	0	41.575	21	9	42	1	1	635	69.6	5.59	27.33	6
A0A0P6IMK4	Spectrin alpha chain, non-erythrocytic OS=Daphnia magna OX=35525 PE=4 SV=1	0	41.15	8	17	35	2	1	2603	298.2	5.17	12.9	5
A0A0P4W3V4	Uncharacterized protein OS=Scylla olivacea OX=85551 PE=3 SV=1	0	40.952	30	17	29	3	1	834	92.7	5.4	8.06	3
A0A097KWB3	Glyceraldehyde 3-phosphate dehydrogenase (Fragment) OS=Metadynomene tanensis OX=405141 GN=GAPDH PE=4 SV=1	0	40.893	51	6	30	2	1	177	18.3	8.44	29.66	2
G1AP69	Hemocyanin OS=Penaeus monodon OX=6687 GN=HcVn PE=2 SV=1	0	40.771	12	8	91	1	1	683	77.9	5.57	106.04	7
A8KCI1	Heat shock protein 70 kDa OS=Portunus sanguinolentus OX=411673 GN=hsp70 PE=3 SV=1	0	40.644	23	13	37	1	1	650	70.9	5.53	20.07	6
A2I5Y9	Hemocyanin OS=Portunus pelagicus OX=80836 GN=HEM7 PE=2 SV=1	0	40.624	27	5	178	1	1	285	32.9	6.34	160.68	3
A0A0P4VZ47	Uncharacterized protein OS=Scylla olivacea OX=85551 PE=4 SV=1	0	40.001	30	14	36	7	1	571	67.9	5.76	25.3	8
J7HCX7	Myosin light chain 1 OS=Procambarus clarkii OX=6728 PE=2 SV=1	0	39.967	32	6	41	5	1	153	17.6	4.74	27.54	4
A0A2P2HWK2	Beta-actin (Fragment) OS=Hirondellea gigas OX=1518452 PE=2 SV=1	0	39.959	68	9	78	1	1	139	15.5	6.27	28.05	6
B6EAV1	Cytoplasmic type actin 2 OS=Homarus americanus OX=6706 PE=2 SV=1	0	39.875	29	9	77	1	1	376	41.8	5.38	31.57	7
R9YZD3	Arginine kinase (Fragment) OS=Munidopsis cf. serricornis 3289 CNR2013 OX=1335427 GN=AK PE=3 SV=1	0	39.843	64	8	57	1	1	121	13.9	7.5	63.03	5
D4P8F7	Myosin light chain OS=Penaeus japonicus OX=27405 PE=2 SV=1	0	39.502	48	6	35	2	1	153	17.5	4.74	13.5	3
A0A097KWA0	Glyceraldehyde 3-phosphate dehydrogenase (Fragment) OS=Lamoha longirostris OX=1550665 GN=GAPDH PE=4 SV=1	0	39.126	56	7	31	1	1	177	18.3	8.44	32.92	3
A0A2H4V3C5	Cytoplasmic-type actin 2 OS=Penaeus vannamei OX=6689 PE=2 SV=1	0	38.344	28	9	91	0	1	376	41.9	5.31	29.33	7
D7F1Q0	Triosephosphate isomerase OS=Crangon crangon OX=491138 PE=2 SV=1	0	37.769	36	9	40	2	1	249	27	5.72	30.66	4
C7F442	Beta-actin (Fragment) OS=Penaeus monodon OX=6687 PE=2 SV=1	0	37.509	42	11	77	1	1	194	21.5	6.02	27.33	6
W5RXK6	Enolase (Fragment) OS=Chasmophora macrophthalma OX=1450267 PE=4 SV=1	0	37.357	58	8	41	1	1	126	13.8	5.1	56.46	7
A0A0P6CKY9	Putative Actin, alpha skeletal muscle (Fragment) OS=Daphnia magna OX=35525 PE=3 SV=1	0	37.21	61	9	75	1	1	178	19.8	6.64	37.33	7
A0A097KVM0	Arginine kinase (Fragment) OS=Corycodus disjunctipes OX=1550538 GN=AK PE=3 SV=1	0	37.207	39	10	70	4	1	210	24	7.85	18.56	2
A0A0P4Z674	Putative Actin, alpha skeletal muscle OS=Daphnia magna OX=35525 PE=3 SV=1	0	36.591	40	7	57	2	1	221	24.7	5.41	18.6	4
A0A2R3SYB5	Glyceraldehyde 3-phosphate dehydrogenase (Fragment) OS=Kiwa sp. Galapagos Microplate OX=2135255 GN=GAPDH PE=3 SV=1	0	36.442	28	6	29	3	1	261	27.3	7.33	63.65	5
D3PIP6	Actin OS=Lepeophtheirus salmonis OX=72036 GN=ACT PE=2 SV=1	0	36.398	19	9	80	0	1	376	41.7	5.39	29.53	7
H9C3G6	14-3-3 zeta OS=Scylla paramamosain OX=85552 PE=2 SV=1	0	36.389	50	13	80	11	1	248	28	4.88	44.85	12
P83180	Hemocyanin B chain OS=Astacus leptodactylus OX=6717 PE=1 SV=1	0	36.313	13	6	114	3	1	566	65.2	6.28	67.29	5
A0A0P4WI78	Protein disulfide-isomerase OS=Scylla olivacea OX=85551 PE=3 SV=1	0	36.263	29	11	40	6	1	501	55.6	4.67	9.54	3
A0A0P4VYE1	Uncharacterized protein OS=Scylla olivacea OX=85551 PE=4 SV=1	0	35.594	24	14	32	7	1	741	84.1	8.29	9.91	3
A0A1B1FGZ2	Heat shock protein 70 kDa (Fragment) OS=Galathea squamifera OX=376764 GN=hsp70 PE=3 SV=1	0	35.556	38	8	39	2	1	261	28.7	9	24.42	6
C3W7V0	Cytoplasmic manganese superoxide dismutase OS=Cyanagraea praedator OX=206408 GN=cMnSOD PE=2 SV=1	0	34.603	29	8	35	1	1	286	31.4	7.39	31.16	4
A9Q7C4	Hemocyanin-like protein (Fragment) OS=Metapenaeus ensis OX=32278 PE=2 SV=1	0	34.514	20	6	82	1	1	235	27.4	6.19	85.87	6
A0A097KVW8	Enolase (Fragment) OS=Metacarcinus magister OX=29965 PE=4 SV=1	0	34.227	69	8	36	2	1	110	12.1	5.25	28.88	4
E9H3B3	Cytoplasmatic actin OS=Daphnia pulex OX=6669 GN=ACT1D PE=3 SV=1	0	34.045	30	8	63	1	1	374	42	5.9	26.07	4
U5TQQ5	Valosin-containing protein OS=Penaeus monodon OX=6687 PE=2 SV=1	0	33.779	24	14	24	1	1	826	91.6	5.67	5.6	2
P80096	Hemocyanin C chain OS=Panulirus interruptus OX=6735 PE=1 SV=1	0	33.659	9	7	131	2	1	661	75.8	5.68	77.11	3
Q26180	Hemocyanin OS=Penaeus vannamei OX=6689 PE=2 SV=1	0	33.652	8	6	88	1	1	662	74.9	5.52	9.33	2
A0A0P4WEI8	Uncharacterized protein OS=Scylla olivacea OX=85551 PE=3 SV=1	0	33.474	17	11	21	2	1	1038	115.2	5.33	10.58	3
A0A0N7ZDS7	Actin, alpha skeletal muscle OS=Daphnia magna OX=35525 PE=3 SV=1	0	33.214	41	10	60	0	1	334	37.3	6.01	26.41	5
A0A1B1FHC3	Heat shock protein 70 kDa OS=Procambarus clarkii OX=6728 GN=hsp70 PE=2 SV=1	0	32.583	21	9	27	1	1	638	69.8	5.36	15.55	4
A0A0P5AMN5	Putative Actin, alpha skeletal muscle (Fragment) OS=Daphnia magna OX=35525 PE=3 SV=1	0	32.346	50	6	55	1	1	204	23.1	5.41	30.97	4
A0A0K2V8F4	Actin5Clike [Megachile rotundata] (Fragment) OS=Lepeophtheirus salmonis OX=72036 PE=3 SV=1	0	32.023	27	7	70	0	1	369	40.9	5.22	29.56	6
G3C6S9	Enolase (Fragment) OS=Trizocheles sakaii OX=941206 PE=4 SV=1	0	31.775	52	7	38	0	1	130	14.3	4.97	49.94	6
E9HMP5	Spectrin beta chain OS=Daphnia pulex OX=6669 GN=DAPPUDRAFT_218819 PE=3 SV=1	0	31.733	5	10	25	4	1	2351	272	5.2	6.44	3
A0A1Q1G4C4	Heat shock protein 70F OS=Thysanoessa inermis OX=210626 GN=Hsp70F PE=2 SV=1	0	31.547	16	9	30	0	1	651	71.2	5.21	20.75	6
A0A0P6IM76	Heat shock 70 kDa protein cognate OS=Daphnia magna OX=35525 PE=3 SV=1	0	31.445	12	10	35	2	1	754	84	5.6	12.08	3
A0A2H4V3E4	Fast-type skeletal muscle actin 8 OS=Penaeus vannamei OX=6689 PE=2 SV=1	0	31.232	30	9	45	0	1	377	41.9	5.31	14.78	4
A0A0P6GWK0	Tropomyosin alpha-1 chain OS=Daphnia magna OX=35525 PE=4 SV=1	0	30.678	12	9	195	1	1	440	51.3	7.66	33.52	6
A0A0P4WID5	Uncharacterized protein OS=Scylla olivacea OX=85551 PE=3 SV=1	0	30.532	22	9	22	2	1	576	61.2	5.6	27.93	6
A0A0P4W040	Uncharacterized protein OS=Scylla olivacea OX=85551 PE=3 SV=1	0	30.353	16	5	22	1	1	280	31.8	6.98	7.9	2
A0A0P5DJ90	Tropomyosin alpha-1 chain-like protein OS=Daphnia magna OX=35525 PE=4 SV=1	0	30.136	32	9	196	1	1	140	16.2	4.82	33.52	6
K0E682	Triosephosphate isomerase OS=Penaeus vannamei OX=6689 GN=TIM PE=1 SV=1	0	30.129	30	6	26	1	1	249	27	6.21	9.58	2
I4EC48	Hemocyanin beta subunit 1 OS=Atyopsis moluccensis OX=395616 GN=HcB1 PE=2 SV=1	0	30.02	5	5	70	1	1	664	76.3	6.27	46.36	3
I6NS14	Heat shock protein 60 OS=Portunus trituberculatus OX=210409 GN=HSP60 PE=2 SV=1	0	29.792	18	7	17	0	1	577	61.1	5.34	25.86	5
A0A2H4V3F4	Specific actin 1 OS=Penaeus vannamei OX=6689 PE=2 SV=1	0	29.774	16	8	58	1	1	376	41.7	5.39	21.19	5
A0A0P6I757	Actin, alpha skeletal muscle OS=Daphnia magna OX=35525 PE=3 SV=1	0	29.768	20	8	51	0	1	376	41.8	5.49	24.4	6
E2DRF0	Calreticulin OS=Penaeus monodon OX=6687 PE=2 SV=1	0	29.767	24	9	21	1	1	406	46.8	4.48	18.79	3
A0A0P4WK89	Malate dehydrogenase OS=Scylla olivacea OX=85551 PE=3 SV=1	0	29.49	36	8	32	8	1	339	35.4	8.21	24.12	7
V9I2Z1	Calreticulin OS=Scylla paramamosain OX=85552 GN=CRT PE=2 SV=1	0	29.266	18	8	27	3	1	406	46.9	4.5	20.09	3
E7CHR6	Nucleoside diphosphate kinase OS=Eriocheir sinensis OX=95602 PE=2 SV=1	0	29.216	64	8	26	2	1	151	17	7.87	5.84	2
A0A0P4VZG8	Uncharacterized protein OS=Scylla olivacea OX=85551 PE=4 SV=1	0	29.051	25	12	21	12	1	656	74	5.94	4.67	2
A0A0P6I2C4	Calmodulin (Fragment) OS=Daphnia magna OX=35525 PE=4 SV=1	0	28.599	35	6	38	1	1	258	29.1	4.7	9.35	2
A0A2P2HVM8	Troponin T, skeletal muscle-like (Fragment) OS=Hirondellea gigas OX=1518452 PE=2 SV=1	0	28.479	17	4	62	1	1	215	25.5	9.52	9.63	3
M9NPG8	Ubiquitin-activating enzyme E1 OS=Eriocheir sinensis OX=95602 PE=2 SV=1	0	28.45	15	9	15	1	1	1037	115.1	5.33	7.17	2
A0A0P4W446	Uncharacterized protein OS=Scylla olivacea OX=85551 PE=3 SV=1	0	28.439	64	6	39	6	1	154	17.8	8.54	17.36	3
A0A0P4VS89	Uncharacterized protein OS=Scylla olivacea OX=85551 PE=4 SV=1	0	28.4	20	8	24	8	1	570	61.9	8.47	26.88	7
Q9NHN8	Beta actin (Fragment) OS=Macrobrachium rosenbergii OX=79674 PE=2 SV=1	0	27.572	38	6	30	1	1	237	26.7	4.91	20.9	4
A0A0N7ZDF7	Uncharacterized protein OS=Scylla olivacea OX=85551 PE=4 SV=1	0	27.565	40	6	23	2	1	204	22.6	8.05	14.95	3
D1MVD9	Actin (Fragment) OS=Triops granarius OX=109777 GN=Act PE=2 SV=1	0	27.448	37	7	60	1	1	279	31.3	5.5	19.37	3
D0UND3	Alpha-spectrin (Fragment) OS=Libinia emarginata OX=6807 PE=2 SV=1	0	27.356	52	6	18	1	1	164	19.1	5.44	14.65	4
A0A0P5ETF5	Uncharacterized protein OS=Daphnia magna OX=35525 PE=4 SV=1	0	26.878	12	6	31	1	1	325	37.5	10.83	8.15	2
A0A0P5P6J5	Uncharacterized protein (Fragment) OS=Daphnia magna OX=35525 PE=4 SV=1	0	26.753	19	5	27	1	1	155	18.4	5.99	8.15	2
U3LLH9	Heat shock protein 60 OS=Penaeus japonicus OX=27405 GN=HSP60 PE=2 SV=1	0	26.585	19	7	18	2	1	579	61	5.67	22.86	5
A0A0P4WF77	L-lactate dehydrogenase OS=Scylla olivacea OX=85551 PE=3 SV=1	0	26.492	37	9	21	5	1	332	36	7.74	20.8	4
Q0PZI5	Eukaryotic initiation factor 4A OS=Callinectes sapidus OX=6763 PE=2 SV=1	0	26.353	29	9	19	9	1	432	48.7	5.19	15.07	4
A0A0P6A337	Heat shock 70 kDa protein cognate OS=Daphnia magna OX=35525 PE=3 SV=1	0	26.325	16	9	28	1	1	655	72.4	5.2	12.92	4
A0A0P4WLG3	Malate dehydrogenase OS=Scylla olivacea OX=85551 PE=3 SV=1	0	26.176	30	9	26	6	1	332	35.8	6.05	13.38	4
W6MH36	Protein disulfide-isomerase (Fragment) OS=Pagurus bernhardus OX=174397 GN=thioredoxin-like-2 PE=3 SV=1	0	26.068	21	9	33	4	1	468	51.7	5.39	26.34	5
A0A0P4WEJ4	Uncharacterized protein OS=Scylla olivacea OX=85551 PE=4 SV=1	0	25.72	39	5	16	1	1	210	23.2	7.78	10.83	2
A0A0N8E5B6	Alpha-1,4 glucan phosphorylase OS=Daphnia magna OX=35525 PE=3 SV=1	0	25.508	12	9	22	1	1	802	91.3	6.55	22.17	5
A5X491	Myosin heavy chain isoform 2 (Fragment) OS=Ocypode quadrata OX=53310 PE=2 SV=1	0	25.502	21	5	37	1	1	155	18	8.07	8.7	2
A0A2P2HVS0	Arginine kinase OS=Hirondellea gigas OX=1518452 PE=2 SV=1	0	25.414	22	8	61	2	1	384	43.2	6.54	34.01	5
A0A0K2UFM6	Actin, musclelike [Nasonia vitripennis] (Fragment) OS=Lepeophtheirus salmonis OX=72036 PE=3 SV=1	0	25.128	25	7	59	1	1	395	44.1	6	16.35	4
A0A0N6WHT5	Nucleoside diphosphate kinase OS=Portunus trituberculatus OX=210409 PE=2 SV=1	0	24.757	64	7	26	1	1	151	17	7.87	5.84	2
B8K275	Calreticulin OS=Penaeus chinensis OX=139456 GN=CRT PE=2 SV=1	0	24.641	23	9	19	1	1	406	46.8	4.48	14.53	2
I4EC45	Hemocyanin alpha subunit 1 OS=Atyopsis moluccensis OX=395616 GN=HcA1 PE=2 SV=1	0	24.455	6	5	73	1	1	681	78	5.64	159.12	5
A0A0P4VWZ2	Uncharacterized protein OS=Scylla olivacea OX=85551 PE=3 SV=1	0	24.346	54	6	29	5	1	147	17	6.99	10.14	2
I7L125	Gelsolin OS=Homarus americanus OX=6706 GN=gsn PE=2 SV=1	0	24.345	12	8	25	5	1	754	83.6	4.91	5.81	2
A0A1B2JLV6	Ubiquitin-activating enzyme E1 OS=Penaeus monodon OX=6687 GN=UAE1 PE=2 SV=1	0	24.319	13	8	15	1	1	1039	115.6	5.33	10.58	3
Q9NG08	Actin (Fragment) OS=Daphnia pulex OX=6669 GN=actin PE=2 SV=1	0	23.768	35	6	44	2	1	333	36.9	5.2	20.39	3
A0A0P4WK05	UTP--glucose-1-phosphate uridylyltransferase OS=Scylla olivacea OX=85551 PE=3 SV=1	0	23.728	16	8	22	8	1	516	58	6.81	13.77	5
A0A2P2HX64	Alpha-cardiac actin (Fragment) OS=Hirondellea gigas OX=1518452 PE=2 SV=1	0	23.576	54	5	62	0	1	123	13.7	6.54	21.72	4
A0A0P4WYI4	Phosphoglycerate mutase OS=Scylla olivacea OX=85551 PE=3 SV=1	0	23.408	23	8	30	7	1	314	35.1	8.79	15.82	4
A0A0B4UBV8	Rab1A OS=Macrobrachium rosenbergii OX=79674 PE=2 SV=1	0	23.328	50	7	18	5	1	206	22.6	5.66	11.36	4
Q6JU95	Elongation factor-2 (Fragment) OS=Nebalia hessleri OX=85135 PE=2 SV=1	0	23.048	17	10	27	1	1	725	81	6.65	17.4	6
A0A0P5EUF5	Putative Actin, alpha skeletal muscle OS=Daphnia magna OX=35525 PE=3 SV=1	0	22.997	37	6	52	1	1	215	23.9	7.81	20.25	3
D0US06	Triosephosphate isomerase (Fragment) OS=Libinia emarginata OX=6807 PE=2 SV=1	0	22.73	35	5	32	1	1	146	16	5.31	29.63	3
A0A0P4WHG5	Uncharacterized protein OS=Scylla olivacea OX=85551 PE=4 SV=1	0	22.682	30	9	22	9	1	499	54.1	6.57	9.63	3
A0A0P4WTD9	Proteasome subunit alpha type OS=Scylla olivacea OX=85551 PE=3 SV=1	0	22.544	34	6	14	6	1	234	26	6.92	12.99	3
A0A0P4WDJ8	Uncharacterized protein OS=Scylla olivacea OX=85551 PE=3 SV=1	0	22.455	25	5	35	5	1	202	22.4	6.55	12.34	4
Q571R4	Hemocyanin subunit 1 OS=Gammarus roeselii OX=1080772 GN=hc1 PE=2 SV=1	0	21.564	4	3	60	1	1	672	76.3	5.41	147.13	2
A0A0P6IGY4	ADP-ribosylation factor OS=Daphnia magna OX=35525 PE=3 SV=1	0	21.54	54	9	20	9	1	182	20.6	6.58	8.97	3
A0A2P2HYD3	Moesin/ezrin/radixin homolog 1-like OS=Hirondellea gigas OX=1518452 PE=2 SV=1	0	21.515	16	8	18	1	1	719	83.7	5.38	7.76	3
A0A0U1T9R2	Heat shock protein 27 (Fragment) OS=Procambarus clarkii OX=6728 GN=HSP27 PE=2 SV=1	0	21.418	10	5	20	5	1	291	31.5	5.26	9.14	3
A0A289YHG5	Mitochondrial glutamate dehydrogenase 1 OS=Eulimnogammarus verrucosus OX=36941 PE=2 SV=1	0	21.293	11	6	25	3	1	548	60.4	7.27	28.83	6
K7WFT8	Troponin I OS=Penaeus vannamei OX=6689 PE=2 SV=1	0	21.292	19	7	45	7	1	216	24.8	9.51	6.52	2
A0A0P4WGN0	Glycerol-3-phosphate dehydrogenase [NAD(+)] OS=Scylla olivacea OX=85551 PE=3 SV=1	0	21.156	20	7	14	7	1	420	46.2	7.31	24.12	7
D7F2L4	Slow-tonic S2 myosin heavy chain (Fragment) OS=Palaemon varians OX=647170 PE=2 SV=1	0	20.985	70	4	35	1	1	56	6.8	6.06	8.7	2
A0A0P4WHX6	Uncharacterized protein OS=Scylla olivacea OX=85551 PE=3 SV=1	0	20.97	17	7	12	7	1	540	58	6.68	14.23	3
R9YWA0	Enolase (Fragment) OS=Kiwa sp. n. Southwest Indian Ridge OX=1335430 PE=4 SV=1	0	20.933	51	5	28	1	1	113	12.4	5.1	45.08	5
B8LG57	Male reproductive-related LIM protein OS=Macrobrachium rosenbergii OX=79674 PE=2 SV=1	0	20.894	46	4	56	4	1	92	10.1	8.72	15.16	3
A0A0P4VPJ3	Uncharacterized protein OS=Scylla olivacea OX=85551 PE=3 SV=1	0	20.868	16	7	15	2	1	561	60.9	6.6	6.2	2
A0A286MMF0	Pyruvate kinase OS=Eulimnogammarus cyaneus OX=52945 PE=2 SV=1	0	20.795	9	5	22	1	1	527	57.4	6.7	14.78	3
A0A0P4WGQ8	Adenosylhomocysteinase OS=Scylla olivacea OX=85551 PE=3 SV=1	0	20.791	21	8	18	4	1	434	47.8	6.25	9.58	3
F5B4Q3	Protein disulfide-isomerase OS=Penaeus chinensis OX=139456 PE=2 SV=1	0	20.41	16	7	33	2	1	497	54.7	4.77	17.68	4
A0A2P2I147	Titin-like (Fragment) OS=Hirondellea gigas OX=1518452 PE=2 SV=1	0	20.247	4	6	20	2	1	1894	212.1	5.57	13.79	3
A0A162SIV5	Histone H4 OS=Daphnia magna OX=35525 GN=APZ42_011260 PE=3 SV=1	0	20.233	12	7	23	7	1	381	42.4	8.47	23.06	6
F5ANJ0	Peptidyl-prolyl cis-trans isomerase OS=Eriocheir sinensis OX=95602 PE=2 SV=1	0	19.753	38	3	12	3	1	164	17.3	8.48	9.44	2
A0A2P2HX73	Four and a half LIM domains protein 2-like OS=Hirondellea gigas OX=1518452 PE=2 SV=1	0	19.137	7	8	34	6	1	1130	127	8.56	7.15	3
A0A286PX75	Hemocyanin OS=Macrobrachium rosenbergii OX=79674 GN=Hc PE=2 SV=1	0	19.092	8	6	45	2	1	663	76.5	5.73	59.54	5
A0A0N8CVU0	Putative Actin, alpha skeletal muscle (Fragment) OS=Daphnia magna OX=35525 PE=3 SV=1	0	18.625	52	5	28	1	1	131	14.5	5.1	16.76	3
A0A346QR77	Cytoplasmic actin 1 (Fragment) OS=Procambarus clarkii OX=6728 GN=Actb PE=2 SV=1	0	18.394	20	5	24	1	1	376	41.8	5.39	11.17	2
A0A0P4W9G8	Uncharacterized protein OS=Scylla olivacea OX=85551 PE=4 SV=1	0	18.381	33	6	14	6	1	266	30.3	5.5	11.53	3
A0A2P1JJ63	Phosphoglucomutase-1-like (Fragment) OS=Procambarus clarkii OX=6728 GN=Pgm PE=2 SV=1	0	18.356	14	6	15	1	1	561	60.9	5.78	13.83	3
Q9NFY6	Hemocyanin (Fragment) OS=Penaeus vannamei OX=6689 GN=hemo PE=2 SV=1	0	17.655	7	6	31	3	1	671	76.5	5.91	50.24	5
A0A0P4WKP0	Proteasome subunit alpha type OS=Scylla olivacea OX=85551 PE=3 SV=1	0	17.569	33	7	15	7	1	264	29.3	6.54	9.65	4
A0A0P4X295	Putative Actin, alpha skeletal muscle OS=Daphnia magna OX=35525 PE=3 SV=1	0	16.636	23	4	29	1	1	158	17.9	8.68	9.87	2
F6M208	Sarcoplasmic calcium-binding protein variant a OS=Procambarus clarkii OX=6728 GN=SCP1 PE=2 SV=1	0	16.563	20	4	11	2	1	193	21.8	4.73	25.9	3
A0A0N7G737	Histone H2B (Fragment) OS=Eriocheir sinensis OX=95602 PE=2 SV=1	0	16.495	37	5	23	4	1	123	13.6	10.39	19.26	4
A0A2P1JJ64	Isocitrate dehydrogenase (Fragment) OS=Procambarus clarkii OX=6728 GN=Idh PE=2 SV=1	0	16.252	18	7	20	4	1	446	50.1	8.1	10.74	3
A0A2P2HYA6	10-formyltetrahydrofolate dehydrogenase OS=Hirondellea gigas OX=1518452 PE=2 SV=1	0	16.164	9	7	16	5	1	901	98.3	6.05	8.16	4
A0A0B4UCH1	Rab7A OS=Macrobrachium rosenbergii OX=79674 PE=2 SV=1	0	16.133	44	7	10	7	1	205	23.1	6.34	11.58	5
A0A2P2HVU3	Ras-like GTP-binding protein Rho1 OS=Hirondellea gigas OX=1518452 PE=2 SV=1	0	15.737	55	6	17	6	1	192	21.6	6.25	14.55	4
A0A0P4WKF2	Uncharacterized protein OS=Scylla olivacea OX=85551 PE=4 SV=1	0	15.504	18	4	11	4	1	346	38.8	7.61	7.03	2
B6SFP4	Crustin OS=Paralithodes camtschaticus OX=6741 PE=2 SV=1	0	15.416	46	5	16	5	1	116	12.6	7.44	21.47	5
A0A2D3E2W1	Calpain-B-like protein (Fragment) OS=Procambarus clarkii OX=6728 PE=2 SV=1	0	15.368	12	8	12	4	1	843	95.5	4.94	9.96	4
A0A2P2HW22	Fructose-bisphosphate aldolase OS=Hirondellea gigas OX=1518452 PE=2 SV=1	0	15.317	25	6	21	4	1	365	40.1	7.05	14.39	3
A0A0P4W437	Uncharacterized protein OS=Scylla olivacea OX=85551 PE=4 SV=1	0	15.179	28	6	14	1	1	216	24.5	5.9	5.93	2
C0L087	Beta-actin (Fragment) OS=Neohelice granulata OX=53323 PE=2 SV=1	0	15.125	51	3	27	1	1	84	9.5	5.03	9.21	2
A0A0B4UBB1	Rab11A OS=Macrobrachium rosenbergii OX=79674 PE=2 SV=1	0	15.057	29	6	14	1	1	214	23.7	5.48	5.93	3
A0A097ZS79	Heat Shock Protein 70 kDa form 2 (Fragment) OS=Gammarus pulex OX=52641 GN=hsp70-2 PE=2 SV=1	0	14.865	13	5	12	2	1	585	64.3	5.47	7.96	2
A0A2P1JJ34	Guanine nucleotide-binding protein G(Q) subunit alpha (Fragment) OS=Procambarus clarkii OX=6728 GN=Gnaq PE=2 SV=1	0	14.639	22	6	8	6	1	353	41.5	5.67	6.92	2
A0A0P4WHU5	Citrate synthase OS=Scylla olivacea OX=85551 PE=3 SV=1	0	14.598	16	6	16	5	1	476	52.1	7.17	13.19	4
A0A1B1IJM9	Rap GTPase OS=Penaeus japonicus OX=27405 PE=2 SV=1	0	14.39	34	5	12	2	1	186	20.9	6.68	8.88	3
A0A0P4WJH6	Uncharacterized protein OS=Scylla olivacea OX=85551 PE=3 SV=1	0	14.352	12	7	10	2	1	780	89.7	4.92	8.3	3
V9PN68	Sex-lethal OS=Eriocheir sinensis OX=95602 GN=Sxl2 PE=2 SV=1	0	14.101	23	5	17	5	1	318	34.4	9.33	9.98	3
A0A0N7ZFP2	Ubiquitin-40S ribosomal protein S27a OS=Daphnia magna OX=35525 PE=4 SV=1	0	14.066	41	5	56	5	1	116	13.4	10.13	19.9	4
A0A0P4YPQ5	Uncharacterized protein (Fragment) OS=Daphnia magna OX=35525 PE=4 SV=1	0	13.542	25	5	35	1	1	218	25.2	8.1	8.68	2
A0A0P4WFZ3	Uncharacterized protein OS=Scylla olivacea OX=85551 PE=4 SV=1	0	13.461	18	4	10	4	1	288	32.4	4.88	11.03	2
A0A0P4X030	Uncharacterized protein OS=Scylla olivacea OX=85551 PE=3 SV=1	0	13.455	20	5	12	5	1	397	43.9	7.49	10.79	3
A0A0N7ZDQ4	Uncharacterized protein OS=Scylla olivacea OX=85551 PE=3 SV=1	0	13.208	26	4	18	4	1	136	15.4	5.72	5.94	2
D0UMX9	Glucose-6-phosphate isomerase (Fragment) OS=Libinia emarginata OX=6807 PE=2 SV=1	0	12.914	24	4	13	1	1	222	24.8	7.83	9.12	2
A0A0P6C4Z7	Ras-related protein Rab-2A OS=Daphnia magna OX=35525 PE=4 SV=1	0	12.708	18	4	11	4	1	266	29.4	6.14	10.79	3
Q49LV5	Calcium-transporting ATPase OS=Panulirus argus OX=6737 GN=serca PE=2 SV=1	0	12.492	8	5	7	1	1	1020	112.2	5.21	6.99	2
I4EC50	Hemocyanin alpha subunit 1 OS=Caridina multidentata OX=293153 GN=HcA1 PE=2 SV=1	0	12.473	6	5	35	1	1	681	78.5	5.87	38.48	4
C8BP49	Hemocyanin OS=Nebalia kensleyi OX=586406 PE=2 SV=1	0	12.326	6	4	20	2	1	670	76.1	5.5	11.79	3
A0A386H750	Endoplasmin (Fragment) OS=Procambarus clarkii OX=6728 GN=HSP90B1 PE=2 SV=1	0	12.306	9	6	13	2	1	785	89.7	4.87	16.89	6
A0A1R7T362	Glycoprotein 94 OS=Penaeus vannamei OX=6689 GN=GRP94 PE=2 SV=1	0	12.202	10	6	15	1	1	796	91.1	4.78	15.6	6
A0A1M4BLV5	Serine/threonine-protein phosphatase OS=Macrobrachium rosenbergii OX=79674 GN=CaN PE=2 SV=1	0	12.145	17	6	12	1	1	538	60.1	6.38	7.46	3
A0A0B4UHQ1	Serine/threonine-protein phosphatase OS=Eriocheir sinensis OX=95602 GN=CN-A PE=2 SV=1	0	12.129	18	6	11	1	1	511	57.4	6.38	5.3	2
W6MNM1	Prophenoloxidase-like-2 protein (Fragment) OS=Pagurus bernhardus OX=174397 GN=prophenoloxidase-like-2 PE=4 SV=1	0	12.123	36	3	8	3	1	159	17.8	7.74	15.12	3
A0A0N7ZDN1	Proteasome subunit alpha type OS=Scylla olivacea OX=85551 PE=3 SV=1	0	11.998	25	5	7	3	1	246	27.7	6.14	5.13	2
A0A164UG93	Histone H3.2 OS=Daphnia magna OX=35525 GN=APZ42_024128 PE=3 SV=1	0	11.825	23	2	7	2	1	170	19.2	11.27	14.15	2
A0A0P6ICY9	Ras-related protein Rab-5A OS=Daphnia magna OX=35525 PE=4 SV=1	0	11.795	16	4	7	4	1	356	38.9	9.29	7.26	2
Q95WL9	Glucose-6-phosphate isomerase (Fragment) OS=Automate gardineri OX=150702 GN=GPI PE=2 SV=1	0	11.482	37	3	10	1	1	155	17.4	7.71	12.76	2
C1C0T5	Malate dehydrogenase OS=Caligus clemensi OX=344056 GN=MDHC PE=2 SV=1	0	11.46	12	4	12	1	1	331	35.2	6.9	10.71	2
W6MNJ4	Glutathione-s-transferase-like-6 protein (Fragment) OS=Pagurus bernhardus OX=174397 PE=3 SV=1	0	11.322	33	4	6	4	1	206	23.5	8.06	5.71	2
D0EWY2	Ras-related protein Rap-1b OS=Scylla paramamosain OX=85552 PE=2 SV=1	0	11.146	27	4	9	1	1	184	20.7	5.77	6.31	2
A0A0P4W337	Uncharacterized protein OS=Scylla olivacea OX=85551 PE=4 SV=1	0	10.952	14	3	10	3	1	337	37	6.54	6.06	2
A0A0P6IJW6	Transitional endoplasmic reticulum ATPase TER94 OS=Daphnia magna OX=35525 PE=3 SV=1	0	10.914	9	5	10	1	1	692	77.1	6.16	6.41	2
A0A0P4W2K2	Uncharacterized protein OS=Scylla olivacea OX=85551 PE=4 SV=1	0	10.775	6	5	10	5	1	963	106.8	5.49	14.95	5
A0A0A7DMR6	Chloride intracellular channel OS=Portunus trituberculatus OX=210409 PE=2 SV=1	0	10.759	21	3	6	3	1	253	29.2	6.35	9.57	2
W6MET8	Thioredoxin-like-1 protein (Fragment) OS=Pagurus bernhardus OX=174397 GN=thioredoxin-like-1 PE=4 SV=1	0	10.726	17	5	8	5	1	324	35.5	5.4	5.22	2
A0A1J0I2S6	Glyceraldehyde-3-phosphate dehydrogenase (Fragment) OS=Calanus sinicus OX=114070 PE=2 SV=1	0	10.687	22	3	11	1	1	198	21.2	5.67	15.12	2
C1BV50	Triosephosphate isomerase OS=Lepeophtheirus salmonis OX=72036 GN=TPIS PE=2 SV=1	0	10.564	20	4	10	1	1	249	26.9	5.78	5.32	2
D2DSK7	F1-ATP synthase beta subunit (Fragment) OS=Scylla paramamosain OX=85552 PE=2 SV=1	0	10.466	90	4	11	1	1	73	7.6	5	10.26	3
A0A0P4VY43	Serine/threonine-protein phosphatase OS=Scylla olivacea OX=85551 PE=3 SV=1	0	10.279	20	4	5	4	1	309	35.6	5.54	6.38	2
I7FQI4	Neural cell expressed developmentally down-regulated 8 OS=Scylla paramamosain OX=85552 PE=2 SV=1	0	10.269	35	2	13	2	1	79	8.8	7.25	8.3	2
A0A0P4W034	Dipeptidyl peptidase 3 OS=Scylla olivacea OX=85551 PE=3 SV=1	0	10.202	8	5	9	5	1	718	80.7	5.41	6.36	2
A0A0A8WFR3	Citrate synthase (Fragment) OS=Lithodes maja OX=174393 GN=cs PE=2 SV=1	0	10.199	32	4	5	3	1	135	15	7.56	10.4	3
A0A0P4WBT5	Reticulon-like protein OS=Scylla olivacea OX=85551 PE=4 SV=1	0	10.185	18	3	9	3	1	232	25.2	6.57	7.69	2
A0A0P4WJW9	Serine/threonine-protein phosphatase OS=Scylla olivacea OX=85551 PE=3 SV=1	0	9.683	16	5	8	1	1	511	57.4	6.43	5.3	2
A0A2P2I0V8	Hemocyanin subunit 1 (Fragment) OS=Hirondellea gigas OX=1518452 PE=2 SV=1	0	9.672	6	5	68	1	1	677	77.9	5.54	34.88	4
Q3Y596	Superoxide dismutase OS=Macrobrachium rosenbergii OX=79674 PE=2 SV=1	0	9.534	22	3	9	3	1	218	23.8	7.59	15.8	3
A0A0P5FSR8	TAR DNA-binding protein OS=Daphnia magna OX=35525 PE=4 SV=1	0	9.363	5	3	8	3	1	719	77.8	7.37	7.15	2
A0A0P6CM35	Histone H2A OS=Daphnia magna OX=35525 PE=3 SV=1	0	9.327	19	3	5	2	1	210	22.7	11.47	16.53	3
F8QXK4	Myosin (Fragment) OS=Scylla paramamosain OX=85552 PE=2 SV=1	0	9.169	23	3	10	2	1	184	20.5	9.06	5.25	2
A0A0P4WI42	Uncharacterized protein OS=Scylla olivacea OX=85551 PE=4 SV=1	0	9.026	18	6	9	6	1	511	57.9	7.42	9.94	4
A0A0P4W546	Uncharacterized protein OS=Scylla olivacea OX=85551 PE=4 SV=1	0	8.626	27	5	10	3	1	203	23.1	7.78	5.19	2
Q5IW12	Calpain B OS=Gecarcinus lateralis OX=6769 GN=CalpB PE=2 SV=1	0	8.075	8	5	8	1	1	754	87.5	4.61	6.38	3
A0A0U1X041	Cathepsin D OS=Penaeus japonicus OX=27405 GN=catD PE=2 SV=1	0	7.978	10	3	8	1	1	386	41.9	6.68	8.42	3
A0A0P6I1C4	Filamin-A OS=Daphnia magna OX=35525 PE=4 SV=1	0	7.852	1	3	10	2	1	2454	263.1	6.34	6.47	2
A0A2S1TY87	Cathepsin D OS=Eriocheir sinensis OX=95602 GN=catD PE=2 SV=1	0	7.813	10	3	7	1	1	385	41.6	6.9	5.76	2
A0A2P2HYS4	Small ubiquitin-related modifier OS=Hirondellea gigas OX=1518452 PE=2 SV=1	0	7.415	23	2	12	2	1	93	10.5	4.94	7.24	2
A0A0P4WHV2	Peptidylprolyl isomerase OS=Scylla olivacea OX=85551 PE=4 SV=1	0	7.363	11	2	10	2	1	243	26.8	4.87	5.51	2
A0A2I8B353	Paralithocin 3 OS=Paralithodes camtschaticus OX=6741 PE=1 SV=1	0	7.348	37	2	5	2	1	76	8.2	8.51	5.9	2
A0A164LQG6	Testin OS=Daphnia magna OX=35525 GN=APZ42_032598 PE=4 SV=1	0	7.23	3	3	16	1	1	962	107.6	7.68	4.69	2
F5ANJ1	Ubiquitin-conjugating enzyme E2 b OS=Eriocheir sinensis OX=95602 PE=2 SV=1	0	7.23	36	3	7	3	1	147	16.7	7.34	11.07	3
A0A2H4DYP8	Manganese superoxide dismutase OS=Eriocheir sinensis OX=95602 PE=2 SV=1	0	7.216	14	4	10	1	1	288	31.4	6.8	7.9	3
W6MEP7	Peroxiredoxin-like-3 protein (Fragment) OS=Pagurus bernhardus OX=174397 GN=peroxiredoxin-like-3 PE=4 SV=1	0	7.072	23	3	7	2	1	181	19.2	8.32	8.23	3
A0A0P6AZD2	Aspartate aminotransferase OS=Daphnia magna OX=35525 PE=4 SV=1	0	6.93	6	3	8	3	1	545	60.4	7.34	8.95	2
W6MH28	Peroxiredoxin-like-1 protein (Fragment) OS=Pagurus bernhardus OX=174397 GN=peroxiredoxin-like-1 PE=4 SV=1	0	6.862	32	3	6	3	1	154	17.1	5.24	7.17	2
A0A0P6IAQ5	Isocitrate dehydrogenase [NADP], mitochondrial OS=Daphnia magna OX=35525 PE=4 SV=1	0	6.822	8	4	8	2	1	517	57.6	8.4	5.22	2
A0A0P4VWI7	Uncharacterized protein OS=Scylla olivacea OX=85551 PE=4 SV=1	0	6.703	8	3	7	3	1	567	60.3	6.7	6.8	2
W5ZZB8	Serine protease inhibitor OS=Penaeus japonicus OX=27405 PE=2 SV=1	0	6.458	6	3	6	3	1	412	46.3	5.73	6.19	2
A0A0P6IZ50	Calreticulin (Fragment) OS=Daphnia magna OX=35525 PE=3 SV=1	0	6.355	7	2	7	1	1	358	41.2	4.7	8.07	2
C3S7J5	TAR RNA-binding protein 2 OS=Penaeus chinensis OX=139456 PE=2 SV=1	0	6.325	11	2	4	2	1	343	36.8	7.52	9.23	2
A0A0N8DI82	Myosin light chain kinase, smooth muscle OS=Daphnia magna OX=35525 PE=4 SV=1	0	6.178	0	4	7	1	1	22277	2479.1	5.14	1.86	2
A0A0P4WJ74	Uncharacterized protein OS=Scylla olivacea OX=85551 PE=3 SV=1	0	6.172	32	4	5	4	1	168	19	4.65	5.59	2
D0UPV4	Glucosamine-6-phosphate isomerase (Fragment) OS=Libinia emarginata OX=6807 PE=2 SV=1	0	6.056	21	3	5	1	1	176	19.5	6.07	5.27	2
C7A639	Sarcoplasmic calcium-binding protein OS=Penaeus vannamei OX=6689 PE=2 SV=1	0	5.993	19	3	8	1	1	193	22.1	4.89	11.73	3
S5M419	CMnSOD OS=Palaemon carinicauda OX=392227 PE=2 SV=1	0	5.493	14	4	8	2	1	286	31.2	6.58	9.87	4
A0A2P2I286	Proteasome subunit alpha type OS=Hirondellea gigas OX=1518452 PE=2 SV=1	0	5.008	13	3	6	1	1	246	27.4	6.14	8.31	3
A0A2P2I1P4	Adenosine monophosphate deaminase 2 (Fragment) OS=Hirondellea gigas OX=1518452 PE=2 SV=1	0	4.766	3	2	4	1	1	798	91.5	6.4	6.04	2
P02635	Sarcoplasmic calcium-binding protein, beta chain OS=Penaeus sp. OX=6688 PE=1 SV=1	0	4.361	12	2	6	1	1	192	22	4.67	10.98	2
A0A0K2UT65	Serine/threonine-protein phosphatase OS=Lepeophtheirus salmonis OX=72036 PE=3 SV=1	0	3.99	10	3	4	1	1	289	32.8	5.99	2.34	2
E5RQ56	Nucleotide excision repair protein OS=Penaeus japonicus OX=27405 GN=Rad23 PE=2 SV=1	0	3.948	6	2	3	2	1	382	41.2	4.58	6.04	2
A0A0P5PMV0	Histone H2B OS=Daphnia magna OX=35525 PE=3 SV=1	0	3.52	22	2	8	1	1	106	11.9	10.08	6.73	2
A0A0N8BXJ2	Glutamate dehydrogenase OS=Daphnia magna OX=35525 PE=3 SV=1	0	3.436	7	2	8	1	1	446	49.7	9.83	5.9	2
A0A162RUG2	Putative RNA-binding protein 38 OS=Daphnia magna OX=35525 GN=APZ42_012464 PE=3 SV=1	0	3.38	1	2	6	2	1	1283	142	8.53	5.33	2
Q76DK1	Alpha2-macroglobulin homolog OS=Penaeus japonicus OX=27405 PE=2 SV=1	0	3.238	2	3	6	2	1	1505	167.7	5.85	7	3
P02636	Sarcoplasmic calcium-binding protein, alpha-B and -A chains OS=Penaeus sp. OX=6688 PE=1 SV=1	0	3.035	12	2	7	1	1	192	22	4.81	8.5	2

## Sheet: King crab cooked meat
Accession	Description	Exp. q-value: Combined	Sum PEP Score	Coverage [%]	# Peptides	# PSMs	# Unique Peptides	# Protein Groups	# AAs	MW [kDa]	calc. pI	Score Sequest HT: C2 Sequest HT	# Peptides (by Search Engine): C2 Sequest HT
A2V734	Tropomyosin slow-tonic isoform OS=Paralithodes camtschaticus OX=6741 GN=Tm-Pane-tonic PE=2 SV=1	0	320.376	88	56	1506	8	1	284	32.8	4.74	2110.82	54
A0A0P4W1N3	Uncharacterized protein OS=Scylla olivacea OX=85551 PE=4 SV=1	0	274.617	31	57	257	24	1	2228	239.7	6.09	50.97	13
A2V733	Tropomyosin fast isoform OS=Paralithodes camtschaticus OX=6741 GN=Tm-Parc-fast PE=2 SV=1	0	271.36	88	54	1402	8	1	284	32.7	4.74	1883	52
Q86GD6	Projectin OS=Procambarus clarkii OX=6728 GN=proj PE=2 SV=1	0	270.798	12	81	247	69	1	8625	962	6.43	34.51	11
A0A0P4W0L1	Uncharacterized protein OS=Scylla olivacea OX=85551 PE=4 SV=1	0	244.229	57	51	268	10	1	890	102.9	5.41	22.81	6
A0A2P1JJ58	Alpha-actinin, sarcomeric-like isoform X1 (Fragment) OS=Procambarus clarkii OX=6728 GN=Actn PE=2 SV=1	0	232.024	54	48	260	7	1	890	102.7	5.35	20.14	5
Q6E7L4	Slow-tonic S2 tropomyosin OS=Homarus americanus OX=6706 PE=2 SV=1	0	229.502	87	51	1335	5	1	284	32.9	4.77	1674.55	48
Q6XGZ8	Slow muscle myosin S1 heavy chain (Fragment) OS=Homarus americanus OX=6706 PE=2 SV=1	0	226.685	50	34	267	9	1	507	58.5	5.27	311.46	27
A2V735	Tropomyosin OS=Chionoecetes opilio OX=41210 GN=TM1 PE=1 SV=1	0	220.884	70	44	1323	1	1	284	32.7	4.82	1544.77	36
A0A288ZBA6	Myosin heavy chain OS=Palaemon carinicauda OX=392227 GN=myosin heavy chain PE=2 SV=1	0	212.5	21	41	289	6	1	1913	217.7	6.05	234.3	27
C0LU07	Tropomysin OS=Procambarus clarkii OX=6728 PE=2 SV=1	0	193.494	79	46	1230	2	1	284	32.8	4.77	1549.74	43
A2V737	Tropomyosin slow-tonic isoform OS=Erimacrus isenbeckii OX=299522 GN=Tm-Erii-tonic PE=2 SV=1	0	187.809	77	44	1266	3	1	284	32.8	4.82	1460.38	35
A0A0P4W155	Uncharacterized protein OS=Scylla olivacea OX=85551 PE=3 SV=1	0	174.771	77	40	1077	0	1	284	32.8	4.75	1190.07	32
A0A2P1JJ42	Filamin-A isoform X5 (Fragment) OS=Procambarus clarkii OX=6728 GN=Flna PE=2 SV=1	0	174.615	26	40	187	7	1	1568	167.8	6.13	51.43	13
A5D6I3	Tropomyosin OS=Squilla aculeata OX=258341 PE=2 SV=1	0	171.502	72	41	993	7	1	284	32.8	4.67	1297.58	37
Q95YM2	I-connectin OS=Procambarus clarkii OX=6728 GN=I-con PE=2 SV=1	0	168.159	7	52	139	41	1	17352	1961.1	5.22	17.54	3
Q9N2R3	Tropomyosin (Fragment) OS=Charybdis feriata OX=65693 PE=1 SV=1	0	160.51	83	38	867	2	1	264	30.4	4.78	938.83	28
A0A0P6C1H6	Myosin heavy chain, non-muscle OS=Daphnia magna OX=35525 PE=3 SV=1	0	157.328	16	33	217	2	1	1951	223.7	6.25	186.89	24
A0A385XVP7	Myosin heavy chain type 2 OS=Palaemon carinicauda OX=392227 PE=2 SV=1	0	133.848	20	36	159	12	1	1909	216.8	5.82	117.98	21
H9B3Y9	Beta-actin OS=Scylla paramamosain OX=85552 PE=2 SV=1	0	131.357	67	23	226	0	1	376	41.8	5.39	59.92	10
A0A0P4VYA7	Alpha-1,4 glucan phosphorylase OS=Scylla olivacea OX=85551 PE=3 SV=1	0	128.057	48	35	114	7	1	849	97.7	6.84	7.63	3
B6EAU2	Skeletal muscle actin 2 OS=Homarus americanus OX=6706 PE=2 SV=1	0	125.277	60	20	209	2	1	376	41.8	5.39	67.03	11
Q962V5	Alpha actin OS=Homarus americanus OX=6706 PE=2 SV=1	0	123.49	58	20	210	0	1	377	41.9	5.31	64.38	10
A0A0N7ZC13	Uncharacterized protein OS=Scylla olivacea OX=85551 PE=4 SV=1	0	121.506	45	26	113	20	1	503	58.2	5.63	106.57	14
A0A0M3R6K2	Alpha actin-like protein (Fragment) OS=Nephrops norvegicus OX=6829 PE=2 SV=1	0	117.913	60	19	183	1	1	344	38.4	5.85	56.88	9
U3M6N8	Skeletal muscle actin 2 OS=Portunus trituberculatus OX=210409 PE=2 SV=1	0	116.58	58	21	195	0	1	376	41.8	5.39	46.85	7
O96657	Actin 1 OS=Penaeus monodon OX=6687 GN=act1 PE=2 SV=1	0	114.701	52	19	201	0	1	376	41.7	5.39	60.18	10
D9ZNA8	Glyceraldehyde-3-phosphate dehydrogenase OS=Cancer borealis OX=39395 PE=2 SV=1	0	112.036	71	17	94	1	1	334	35.7	7.06	15	4
H6UKS0	Arginine kinase OS=Scylla paramamosain OX=85552 PE=3 SV=1	0	106.768	51	22	161	7	1	357	40.2	6.62	39.9	6
A0A2P1JJ59	Alpha-1,4 glucan phosphorylase (Fragment) OS=Procambarus clarkii OX=6728 GN=Glyp PE=2 SV=1	0	106.071	39	34	109	4	1	849	97.4	7.08	7.63	3
A0A2H4V3C7	Slow-type skeletal muscle actin 1 OS=Penaeus vannamei OX=6689 PE=2 SV=1	0	105.946	48	19	168	0	1	377	41.9	5.17	54.79	10
A0A0P4W0R8	Uncharacterized protein OS=Scylla olivacea OX=85551 PE=4 SV=1	0	103.561	61	24	547	0	1	284	32.5	4.72	635.48	18
A0A0P4VTY1	Uncharacterized protein OS=Scylla olivacea OX=85551 PE=4 SV=1	0	102.081	51	24	712	0	1	253	28.9	4.78	816.12	20
A0A0P4WZN8	Uncharacterized protein OS=Scylla olivacea OX=85551 PE=3 SV=1	0	102.044	48	17	90	7	1	434	47.1	6.55	9.05	3
E2S085	Alpha-1,4 glucan phosphorylase OS=Penaeus japonicus OX=27405 GN=MjGP PE=2 SV=1	0	101.285	38	29	102	3	1	852	98	7.25	3.13	2
A0A2H4V3D3	Slow-type skeletal muscle actin 3 OS=Penaeus vannamei OX=6689 PE=2 SV=1	0	100.956	55	15	172	0	1	376	41.7	5.39	59.44	10
D6Q0T7	Beta-actin OS=Scylla paramamosain OX=85552 PE=2 SV=1	0	96.284	62	17	145	0	1	376	41.9	5.48	37.86	5
U3M692	Cardiac muscle actin OS=Portunus trituberculatus OX=210409 PE=2 SV=1	0	94.493	56	20	143	0	1	376	41.6	5.24	45.88	6
A0A2D3E2Y1	Pyruvate kinase (Fragment) OS=Procambarus clarkii OX=6728 PE=2 SV=1	0	93.553	38	18	86	3	1	526	57.6	6.55	6.01	2
A0A0N8AAU5	Alpha-actinin-1 OS=Daphnia magna OX=35525 PE=4 SV=1	0	92.98	20	20	118	1	1	1009	116.1	5.74	3.17	2
A0A0P4W8W5	Uncharacterized protein OS=Scylla olivacea OX=85551 PE=3 SV=1	0	92.954	50	17	126	0	1	376	41.9	5.39	34.57	5
F8WR04	Myosin heavy chain type b OS=Penaeus japonicus OX=27405 GN=MYHb PE=2 SV=1	0	92.755	14	24	110	2	1	1910	218.9	6.37	113.93	18
A0A2H4V3D0	Slow-type skeletal muscle actin 2 OS=Penaeus vannamei OX=6689 PE=2 SV=1	0	92.694	40	17	166	0	1	376	41.6	5.31	52.74	10
A0A0P4YAQ1	Actin, alpha skeletal muscle OS=Daphnia magna OX=35525 PE=3 SV=1	0	92.015	41	14	147	2	1	446	49.6	6.62	48.44	4
G8IPQ4	Beta-actin OS=Penaeus monodon OX=6687 PE=2 SV=1	0	90.694	58	16	122	0	1	376	41.8	5.48	31.13	4
A0A2H4V3D1	Slow-type skeletal muscle actin 4 OS=Penaeus vannamei OX=6689 PE=2 SV=1	0	89.877	47	14	154	0	1	376	41.7	5.39	56.74	9
A0A0P5FY34	Actin, alpha skeletal muscle OS=Daphnia magna OX=35525 PE=3 SV=1	0	88.998	59	17	142	0	1	376	41.8	5.48	37.86	5
A0A0P6F7Z5	Actin, alpha skeletal muscle OS=Daphnia magna OX=35525 PE=3 SV=1	0	87.894	59	17	141	1	1	376	41.8	5.48	37.86	5
A0A0P4WF29	Pyruvate kinase OS=Scylla olivacea OX=85551 PE=3 SV=1	0	87.358	41	19	82	2	1	522	57.2	7.3	6.01	2
A0A0N8A945	Actin, alpha skeletal muscle OS=Daphnia magna OX=35525 PE=3 SV=1	0	85.596	63	17	140	0	1	376	41.8	5.48	37.97	5
A0A0P5CGV3	Actin, alpha skeletal muscle OS=Daphnia magna OX=35525 PE=3 SV=1	0	84.232	59	16	135	0	1	376	41.7	5.48	44.12	7
A0A0P5C6X5	Actin, alpha skeletal muscle OS=Daphnia magna OX=35525 PE=3 SV=1	0	83.287	61	17	138	0	1	390	43.4	6.15	40.79	6
A0A2H4V3C6	Cytoplasmic-type actin 3 OS=Penaeus vannamei OX=6689 PE=2 SV=1	0	83.051	50	17	111	0	1	376	41.8	5.48	33.01	6
A0A288ZB80	Glyceraldehyde-3-phosphate dehydrogenase OS=Palaemon carinicauda OX=392227 PE=2 SV=1	0	81.59	52	13	64	1	1	333	35.7	7.08	31.72	4
A0A0P5EA16	Actin, alpha skeletal muscle (Fragment) OS=Daphnia magna OX=35525 PE=3 SV=1	0	80.701	38	17	135	0	1	610	66.3	5.06	40.79	6
A0A0P5MZW5	Actin, alpha skeletal muscle OS=Daphnia magna OX=35525 PE=3 SV=1	0	79.442	51	15	93	1	1	377	41.9	6.39	10.07	2
A0A0P4VYW2	Uncharacterized protein OS=Scylla olivacea OX=85551 PE=4 SV=1	0	79.092	58	23	478	2	1	253	29.2	4.79	573.67	19
A0A068FCL9	Fructose-bisphosphate aldolase OS=Penaeus chinensis OX=139456 PE=2 SV=1	0	76.338	52	14	65	9	1	365	39.8	7.06	8.92	2
A0A2H4V3D6	Slow-type skeletal muscle actin 10 OS=Penaeus vannamei OX=6689 PE=2 SV=1	0	76.122	50	17	152	1	1	376	41.8	5.31	49.57	8
A0A0P5HDK6	Actin, alpha skeletal muscle OS=Daphnia magna OX=35525 PE=3 SV=1	0	75.491	46	14	91	1	1	396	43.8	7.5	10.07	2
Q5QTD4	Beta-actin OS=Tigriopus japonicus OX=158387 PE=3 SV=1	0	75.393	51	16	124	1	1	375	41.7	5.48	37.86	5
K4Q2S1	Myosin heavy chain type 2 OS=Penaeus vannamei OX=6689 GN=MYH2 PE=2 SV=1	0	73.061	11	20	93	1	1	1909	219.1	6.14	87.08	14
P86700	Actin, muscle (Fragments) OS=Chionoecetes opilio OX=41210 PE=1 SV=1	0	71.842	61	12	127	2	1	192	20.8	5.16	33.52	6
A0A346QR63	Heat shock protein 70 kDa cognate 3 (Fragment) OS=Procambarus clarkii OX=6728 GN=Hsc70-3 PE=2 SV=1	0	71.41	36	21	82	1	1	654	72.4	5.2	5.66	2
P56649	Glyceraldehyde-3-phosphate dehydrogenase OS=Panulirus versicolor OX=150436 PE=1 SV=1	0	70.38	41	10	47	2	1	333	35.7	7.37	20.24	2
K4Q2Y1	Myosin heavy chain type 2 OS=Penaeus monodon OX=6687 GN=MYH2 PE=2 SV=1	0	70.266	12	20	83	2	1	1909	219	6.16	84.43	14
A0A0P5C5X9	Actin, alpha skeletal muscle OS=Daphnia magna OX=35525 PE=3 SV=1	0	69.67	52	13	99	0	1	376	41.7	5.48	33.95	5
A0A097KVH6	Arginine kinase (Fragment) OS=Mithraculus forceps OX=504428 GN=AK PE=3 SV=1	0	68.345	51	13	95	1	1	210	23.9	8.16	24.18	4
G3C6M0	Arginine kinase (Fragment) OS=Paralomis dofleini OX=941202 GN=AK PE=3 SV=1	0	67.047	73	17	101	2	1	210	23.7	8.34	17.88	6
A0A2P2HWQ3	Actin 1 (Fragment) OS=Hirondellea gigas OX=1518452 PE=2 SV=1	0	64.223	45	9	83	3	1	278	31.2	5.38	20.31	5
A0A0P5P514	Actin, alpha skeletal muscle OS=Daphnia magna OX=35525 PE=3 SV=1	0	63.983	52	14	118	0	1	376	41.8	5.71	25.95	5
Q94571	Tubulin beta-2 chain OS=Homarus americanus OX=6706 PE=2 SV=1	0	63.108	46	14	43	0	1	452	50.9	4.93	6.89	2
F8WR03	Myosin heavy chain type a OS=Penaeus japonicus OX=27405 GN=MYHa PE=2 SV=1	0	62.79	8	14	86	2	1	1912	219.4	6.07	62.39	9
Q6E7L5	Slow-tonic S2 myosin heavy chain OS=Homarus americanus OX=6706 PE=2 SV=1	0	62.029	63	16	75	6	1	178	20.6	8.07	86.99	12
A0A0P5QQ94	Myosin heavy chain, non-muscle-like protein OS=Daphnia magna OX=35525 PE=4 SV=1	0	61.678	19	15	85	1	1	697	80.1	5.27	90.39	12
Q25009	Tubulin beta-1 chain OS=Homarus americanus OX=6706 PE=2 SV=1	0	61.045	42	13	42	3	1	451	50.7	4.97	6.89	2
A0A2H4V3E3	Fast-type skeletal muscle actin 3 OS=Penaeus vannamei OX=6689 PE=2 SV=1	0	59.923	45	17	102	0	1	377	41.8	5.17	50.03	10
B6EAU8	Skeletal muscle actin 8 OS=Homarus americanus OX=6706 PE=2 SV=1	0	59.479	44	16	101	0	1	377	41.9	5.31	53.08	11
B6EAU6	Skeletal muscle actin 6 OS=Homarus americanus OX=6706 PE=2 SV=1	0	59.204	44	16	92	0	1	377	41.9	5.31	49.39	11
A0A1B1FH46	Heat shock protein 70 kDa (Fragment) OS=Galathea squamifera OX=376764 GN=hsp70 PE=2 SV=1	0	58.837	28	14	63	1	1	628	69	5.31	7.11	2
B6EAU9	Cardiac muscle actin OS=Homarus americanus OX=6706 PE=2 SV=1	0	58.653	40	13	96	0	1	376	41.7	5.39	34.68	5
A0A2H4V3D8	Fast-type skeletal muscle actin 2 OS=Penaeus vannamei OX=6689 PE=2 SV=1	0	56.75	47	15	90	0	1	376	41.6	5.39	35.19	7
A0A0N8AQH9	Actin, alpha skeletal muscle OS=Daphnia magna OX=35525 PE=3 SV=1	0	56.737	43	12	81	1	1	376	41.7	5.39	34.06	5
A0A2H4V3E1	Fast-type skeletal muscle actin 15 OS=Penaeus vannamei OX=6689 PE=2 SV=1	0	56.418	42	16	85	2	1	377	41.8	5.24	38.3	7
A0A0P4WD97	Uncharacterized protein OS=Scylla olivacea OX=85551 PE=4 SV=1	0	55.571	48	14	73	6	1	201	23.3	8.34	45.48	5
G3C6I9	Arginine kinase (Fragment) OS=Aegla neuquensis OX=273850 GN=AK PE=3 SV=1	0	55.428	58	16	80	1	1	221	25.1	8.53	8.3	3
A0A2H4V3F1	Fast-type skeletal muscle actin 15 OS=Penaeus vannamei OX=6689 PE=2 SV=1	0	55.088	42	16	89	0	1	377	41.8	5.24	46.69	9
A0A2H4V3E5	Fast-type skeletal muscle actin 10 OS=Penaeus vannamei OX=6689 PE=2 SV=1	0	54.163	42	16	87	0	1	377	41.8	5.17	46.69	9
A0A0P4W6V9	Uncharacterized protein OS=Scylla olivacea OX=85551 PE=3 SV=1	0	54.08	12	19	37	19	1	1969	228.3	5.55	18.37	5
G3C6W4	Glyceraldehyde 3-phosphate dehydrogenase (Fragment) OS=Paralomis arae OX=941201 GN=GAPDH PE=4 SV=1	0	53.731	55	8	52	3	1	207	21.6	7.8	44.57	8
E2IQA7	Triosephosphate isomerase OS=Eriocheir sinensis OX=95602 PE=2 SV=1	0	53.047	51	10	50	1	1	248	27	6.23	13.75	3
C1BVK0	Tropomyosin OS=Lepeophtheirus salmonis OX=72036 GN=TPM PE=2 SV=1	0	53.034	27	17	439	3	1	284	32.8	4.82	485.4	15
A0A0P4WBU2	Uncharacterized protein OS=Scylla olivacea OX=85551 PE=4 SV=1	0	51.285	18	16	59	15	1	895	94.4	7.15	22.91	7
A0A097KWH3	Glyceraldehyde 3-phosphate dehydrogenase (Fragment) OS=Urashima pustuloides OX=1550684 GN=GAPDH PE=4 SV=1	0	49.497	64	8	38	1	1	177	18.3	8.54	5.87	2
B6EAU4	Skeletal muscle actin 4 OS=Homarus americanus OX=6706 PE=2 SV=1	0	49.455	36	14	84	0	1	377	41.9	5.31	46.57	9
A0A2P0NDU9	Troponin T OS=Palaemon carinicauda OX=392227 PE=2 SV=2	0	49.203	22	13	87	9	1	385	45.7	5.06	165.43	12
A0A0P4WBH8	Triosephosphate isomerase OS=Scylla olivacea OX=85551 PE=3 SV=1	0	48.58	47	10	51	1	1	248	27	6.54	13.75	3
G3C6M2	Arginine kinase (Fragment) OS=Propagurus obtusifrons OX=516926 GN=AK PE=3 SV=1	0	48.475	60	13	72	1	1	210	23.8	8.32	8.71	3
Q6JKG0	Beta actin OS=Cherax quadricarinatus OX=27406 PE=2 SV=1	0	48.07	32	14	78	0	1	377	41.9	5.24	39.17	8
A0A2H4V3E9	Fast-type skeletal muscle actin 12 OS=Penaeus vannamei OX=6689 PE=2 SV=1	0	48.046	33	14	83	0	1	377	41.8	5.24	43.87	8
Q9NB65	Cytosolic manganese superoxide dismutase OS=Callinectes sapidus OX=6763 PE=2 SV=1	0	47.614	43	11	42	1	1	286	31.4	6.8	7.6	2
A0A0K2TX71	Uncharacterized protein OS=Lepeophtheirus salmonis OX=72036 PE=4 SV=1	0	47.461	27	15	435	1	1	284	32.8	4.82	477.99	13
C1IPK1	Myosin heavy chain isoform 3 (Fragment) OS=Ocypode quadrata OX=53310 PE=2 SV=1	0	47.431	54	12	72	1	1	157	18.3	8.09	56.5	7
A0A2H4V3C8	Cardiac-type actin 3 OS=Penaeus vannamei OX=6689 PE=2 SV=1	0	47.066	32	12	93	0	1	376	41.6	5.31	34.68	5
A0A2H4V3C1	Cardiac-type actin 2 OS=Penaeus vannamei OX=6689 PE=2 SV=1	0	46.244	27	11	106	0	1	376	41.7	5.39	40.87	6
A1KZ91	Actin 1 OS=Penaeus chinensis OX=139456 PE=2 SV=1	0	46.201	34	13	96	2	1	376	41.8	5.48	34.68	5
A5X490	Myosin heavy chain isoform 1 (Fragment) OS=Ocypode quadrata OX=53310 PE=2 SV=1	0	46.189	56	13	54	7	1	156	18.3	8.07	24.95	2
A0A2P2HVJ3	Beta-actin (Fragment) OS=Hirondellea gigas OX=1518452 PE=2 SV=1	0	46.044	37	9	81	1	1	309	34.2	5.1	35.9	5
A0A0N7ZA13	Transcription factor BTF3 OS=Scylla olivacea OX=85551 PE=3 SV=1	0	45.999	57	10	22	7	1	184	19.8	6.23	53.01	6
Q9TVS2	Actin OS=Artemia franciscana OX=6661 GN=actin 302 PE=2 SV=1	0	45.827	33	11	80	0	1	376	41.8	5.58	31.13	4
A0A0P4WRD9	Actin, alpha skeletal muscle OS=Daphnia magna OX=35525 PE=3 SV=1	0	45.81	43	10	74	0	1	390	43.4	6.15	24.83	4
C1BPW4	Actin, muscle OS=Caligus rogercresseyi OX=217165 GN=ACT PE=2 SV=1	0	45.505	40	13	110	2	1	376	41.8	5.3	37.35	5
C3W7U6	Cytoplasmic manganese superoxide dismutase OS=Cancer pagurus OX=6755 GN=cMnSOD PE=2 SV=1	0	45.164	49	12	43	2	1	286	31.3	6.96	7.6	2
A0A2H4V3C4	Cardiac-type actin 1 OS=Penaeus vannamei OX=6689 PE=2 SV=1	0	45.077	30	12	82	0	1	376	41.6	5.24	33.12	6
B6EAU3	Skeletal muscle actin 3 OS=Homarus americanus OX=6706 PE=2 SV=1	0	45.009	36	12	91	1	1	377	41.8	5.31	33.68	6
A0A2H4V3D9	Fast-type skeletal muscle actin 1 OS=Penaeus vannamei OX=6689 PE=2 SV=1	0	44.769	38	12	82	0	1	376	41.6	5.48	33.93	5
A0A385L4G2	14-3-3 epsilon-like protein variant 2 (Fragment) OS=Procambarus clarkii OX=6728 PE=2 SV=1	0	44.148	52	13	62	11	1	259	29.5	4.81	7.67	3
A0A0P5Q6E4	Calmodulin OS=Daphnia magna OX=35525 PE=4 SV=1	0	43.954	45	12	65	2	1	285	32	4.42	95.03	12
H9CW32	Glyceraldehyde-3-phosphate dehydrogenase (Fragment) OS=Orconectes rusticus OX=258719 GN=GAPDH PE=3 SV=1	0	43.225	38	9	37	1	1	280	29.8	5.91	29.7	4
A0A0P4WJW4	Uncharacterized protein OS=Scylla olivacea OX=85551 PE=4 SV=1	0	43.007	83	12	54	2	1	149	16.9	4.27	65.57	10
G3C6M4	Arginine kinase (Fragment) OS=Shinkaia crosnieri OX=480484 GN=AK PE=3 SV=1	0	42.897	52	10	67	1	1	210	23.9	8.72	5.94	2
S5RC29	Beta-actin OS=Metopograpsus messor OX=1048512 PE=2 SV=1	0	42.532	27	9	47	2	1	376	41.9	5.55	6.39	2
A0A2H4V3E6	Fast-type skeletal muscle actin 6 OS=Penaeus vannamei OX=6689 PE=2 SV=1	0	42.149	38	11	85	1	1	376	41.7	5.39	45.94	7
A0A097KWB3	Glyceraldehyde 3-phosphate dehydrogenase (Fragment) OS=Metadynomene tanensis OX=405141 GN=GAPDH PE=4 SV=1	0	40.893	51	6	30	2	1	177	18.3	8.44	9.75	3
J7HCX7	Myosin light chain 1 OS=Procambarus clarkii OX=6728 PE=2 SV=1	0	39.967	32	6	41	5	1	153	17.6	4.74	87	5
A0A2P2HWK2	Beta-actin (Fragment) OS=Hirondellea gigas OX=1518452 PE=2 SV=1	0	39.959	68	9	78	1	1	139	15.5	6.27	28.43	4
B6EAV1	Cytoplasmic type actin 2 OS=Homarus americanus OX=6706 PE=2 SV=1	0	39.875	29	9	77	1	1	376	41.8	5.38	31.13	4
D4P8F7	Myosin light chain OS=Penaeus japonicus OX=27405 PE=2 SV=1	0	39.502	48	6	35	2	1	153	17.5	4.74	10.18	2
A0A097KWA0	Glyceraldehyde 3-phosphate dehydrogenase (Fragment) OS=Lamoha longirostris OX=1550665 GN=GAPDH PE=4 SV=1	0	39.126	56	7	31	1	1	177	18.3	8.44	9.75	3
A0A2H4V3C5	Cytoplasmic-type actin 2 OS=Penaeus vannamei OX=6689 PE=2 SV=1	0	38.344	28	9	91	0	1	376	41.9	5.31	37.43	5
D7F1Q0	Triosephosphate isomerase OS=Crangon crangon OX=491138 PE=2 SV=1	0	37.769	36	9	40	2	1	249	27	5.72	17.84	4
C7F442	Beta-actin (Fragment) OS=Penaeus monodon OX=6687 PE=2 SV=1	0	37.509	42	11	77	1	1	194	21.5	6.02	35.48	6
A0A0P4WFR5	Uncharacterized protein OS=Scylla olivacea OX=85551 PE=4 SV=1	0	37.471	45	9	64	9	1	177	19.2	4.45	47.28	4
W5RXK6	Enolase (Fragment) OS=Chasmophora macrophthalma OX=1450267 PE=4 SV=1	0	37.357	58	8	41	1	1	126	13.8	5.1	9.72	3
A0A0P6CKY9	Putative Actin, alpha skeletal muscle (Fragment) OS=Daphnia magna OX=35525 PE=3 SV=1	0	37.21	61	9	75	1	1	178	19.8	6.64	15.77	3
A0A2R3SYB5	Glyceraldehyde 3-phosphate dehydrogenase (Fragment) OS=Kiwa sp. Galapagos Microplate OX=2135255 GN=GAPDH PE=3 SV=1	0	36.442	28	6	29	3	1	261	27.3	7.33	13.34	3
D3PIP6	Actin OS=Lepeophtheirus salmonis OX=72036 GN=ACT PE=2 SV=1	0	36.398	19	9	80	0	1	376	41.7	5.39	31.13	4
H9C3G6	14-3-3 zeta OS=Scylla paramamosain OX=85552 PE=2 SV=1	0	36.389	50	13	80	11	1	248	28	4.88	23.53	8
A0A0P4WI78	Protein disulfide-isomerase OS=Scylla olivacea OX=85551 PE=3 SV=1	0	36.263	29	11	40	6	1	501	55.6	4.67	4.07	2
A0A075BV52	Transcription factor BTF3 (Fragment) OS=Procambarus clarkii OX=6728 PE=2 SV=1	0	34.693	66	6	14	3	1	108	11.5	5.74	51.75	6
C3W7V0	Cytoplasmic manganese superoxide dismutase OS=Cyanagraea praedator OX=206408 GN=cMnSOD PE=2 SV=1	0	34.603	29	8	35	1	1	286	31.4	7.39	7.6	2
A0A097KVW8	Enolase (Fragment) OS=Metacarcinus magister OX=29965 PE=4 SV=1	0	34.227	69	8	36	2	1	110	12.1	5.25	6	2
E9H3B3	Cytoplasmatic actin OS=Daphnia pulex OX=6669 GN=ACT1D PE=3 SV=1	0	34.045	30	8	63	1	1	374	42	5.9	13.75	3
A0A0N7ZDS7	Actin, alpha skeletal muscle OS=Daphnia magna OX=35525 PE=3 SV=1	0	33.214	41	10	60	0	1	334	37.3	6.01	21.39	3
A0A0P5AMN5	Putative Actin, alpha skeletal muscle (Fragment) OS=Daphnia magna OX=35525 PE=3 SV=1	0	32.346	50	6	55	1	1	204	23.1	5.41	10.07	2
A0A0K2V8F4	Actin5Clike [Megachile rotundata] (Fragment) OS=Lepeophtheirus salmonis OX=72036 PE=3 SV=1	0	32.023	27	7	70	0	1	369	40.9	5.22	31.13	4
G3C6S9	Enolase (Fragment) OS=Trizocheles sakaii OX=941206 PE=4 SV=1	0	31.775	52	7	38	0	1	130	14.3	4.97	9.72	3
A0A2H4V3E4	Fast-type skeletal muscle actin 8 OS=Penaeus vannamei OX=6689 PE=2 SV=1	0	31.232	30	9	45	0	1	377	41.9	5.31	6.14	3
A0A0P6GWK0	Tropomyosin alpha-1 chain OS=Daphnia magna OX=35525 PE=4 SV=1	0	30.678	12	9	195	1	1	440	51.3	7.66	256.97	8
A0A0P5DJ90	Tropomyosin alpha-1 chain-like protein OS=Daphnia magna OX=35525 PE=4 SV=1	0	30.136	32	9	196	1	1	140	16.2	4.82	254.56	8
A0A2H4V3F4	Specific actin 1 OS=Penaeus vannamei OX=6689 PE=2 SV=1	0	29.774	16	8	58	1	1	376	41.7	5.39	24.02	4
A0A0P6I757	Actin, alpha skeletal muscle OS=Daphnia magna OX=35525 PE=3 SV=1	0	29.768	20	8	51	0	1	376	41.8	5.49	6.04	2
E2DRF0	Calreticulin OS=Penaeus monodon OX=6687 PE=2 SV=1	0	29.767	24	9	21	1	1	406	46.8	4.48	18.73	4
V9I2Z1	Calreticulin OS=Scylla paramamosain OX=85552 GN=CRT PE=2 SV=1	0	29.266	18	8	27	3	1	406	46.9	4.5	19.45	4
A0A0P6I2C4	Calmodulin (Fragment) OS=Daphnia magna OX=35525 PE=4 SV=1	0	28.599	35	6	38	1	1	258	29.1	4.7	52.84	6
A0A2P2HVM8	Troponin T, skeletal muscle-like (Fragment) OS=Hirondellea gigas OX=1518452 PE=2 SV=1	0	28.479	17	4	62	1	1	215	25.5	9.52	106.32	4
A0A0P4W446	Uncharacterized protein OS=Scylla olivacea OX=85551 PE=3 SV=1	0	28.439	64	6	39	6	1	154	17.8	8.54	38.67	6
A0A0N7ZD75	Uncharacterized protein OS=Scylla olivacea OX=85551 PE=4 SV=1	0	27.576	13	3	17	3	1	151	17.3	5.47	34.53	3
A0A0N7ZDF7	Uncharacterized protein OS=Scylla olivacea OX=85551 PE=4 SV=1	0	27.565	40	6	23	2	1	204	22.6	8.05	23.44	4
D1MVD9	Actin (Fragment) OS=Triops granarius OX=109777 GN=Act PE=2 SV=1	0	27.448	37	7	60	1	1	279	31.3	5.5	28.53	3
A0A0B5JEF0	Sarcoplasmic calcium-binding protein variant a OS=Eriocheir sinensis OX=95602 GN=SCPa PE=2 SV=1	0	27.259	39	7	18	2	1	193	21.9	4.81	8	2
A0A0K2UVL3	Myosin heavy chain 1 [Tribolium castaneum] OS=Lepeophtheirus salmonis OX=72036 GN=Mhc1 PE=3 SV=1	0	26.985	2	5	20	3	1	1930	219.5	6	24.28	4
A0A0P4W7B4	Uncharacterized protein OS=Scylla olivacea OX=85551 PE=4 SV=1	0	26.943	14	8	22	5	1	758	84.2	4.87	10.72	2
A0A0P5ETF5	Uncharacterized protein OS=Daphnia magna OX=35525 PE=4 SV=1	0	26.878	12	6	31	1	1	325	37.5	10.83	16.77	3
A0A0P5P6J5	Uncharacterized protein (Fragment) OS=Daphnia magna OX=35525 PE=4 SV=1	0	26.753	19	5	27	1	1	155	18.4	5.99	16.77	3
A0A0P4WF77	L-lactate dehydrogenase OS=Scylla olivacea OX=85551 PE=3 SV=1	0	26.492	37	9	21	5	1	332	36	7.74	6.99	2
W6MH36	Protein disulfide-isomerase (Fragment) OS=Pagurus bernhardus OX=174397 GN=thioredoxin-like-2 PE=3 SV=1	0	26.068	21	9	33	4	1	468	51.7	5.39	17.41	5
I6LKT3	Myosin essential light chain OS=Eriocheir sinensis OX=95602 PE=2 SV=1	0	26.046	72	7	20	1	1	147	16.7	4.73	22.85	5
A0A0P4VX47	Uncharacterized protein OS=Scylla olivacea OX=85551 PE=4 SV=1	0	25.795	71	7	20	1	1	147	16.7	4.73	20.42	4
A0A0P4WEJ4	Uncharacterized protein OS=Scylla olivacea OX=85551 PE=4 SV=1	0	25.72	39	5	16	1	1	210	23.2	7.78	12.32	2
A5X491	Myosin heavy chain isoform 2 (Fragment) OS=Ocypode quadrata OX=53310 PE=2 SV=1	0	25.502	21	5	37	1	1	155	18	8.07	24.95	2
A0A2P2HVS0	Arginine kinase OS=Hirondellea gigas OX=1518452 PE=2 SV=1	0	25.414	22	8	61	2	1	384	43.2	6.54	11.55	2
A0A0K2UFM6	Actin, musclelike [Nasonia vitripennis] (Fragment) OS=Lepeophtheirus salmonis OX=72036 PE=3 SV=1	0	25.128	25	7	59	1	1	395	44.1	6	30.62	4
B8K275	Calreticulin OS=Penaeus chinensis OX=139456 GN=CRT PE=2 SV=1	0	24.641	23	9	19	1	1	406	46.8	4.48	13.69	3
A0A0P4VWZ2	Uncharacterized protein OS=Scylla olivacea OX=85551 PE=3 SV=1	0	24.346	54	6	29	5	1	147	17	6.99	8.47	3
I7L125	Gelsolin OS=Homarus americanus OX=6706 GN=gsn PE=2 SV=1	0	24.345	12	8	25	5	1	754	83.6	4.91	11.55	3
Q9NG08	Actin (Fragment) OS=Daphnia pulex OX=6669 GN=actin PE=2 SV=1	0	23.768	35	6	44	2	1	333	36.9	5.2	9.56	2
A0A2P2HX64	Alpha-cardiac actin (Fragment) OS=Hirondellea gigas OX=1518452 PE=2 SV=1	0	23.576	54	5	62	0	1	123	13.7	6.54	31.23	4
A0A0P4WYI4	Phosphoglycerate mutase OS=Scylla olivacea OX=85551 PE=3 SV=1	0	23.408	23	8	30	7	1	314	35.1	8.79	4.51	3
D0US06	Triosephosphate isomerase (Fragment) OS=Libinia emarginata OX=6807 PE=2 SV=1	0	22.73	35	5	32	1	1	146	16	5.31	16.7	4
A0A0P4WDJ8	Uncharacterized protein OS=Scylla olivacea OX=85551 PE=3 SV=1	0	22.455	25	5	35	5	1	202	22.4	6.55	35.63	5
A0A0U1T9R2	Heat shock protein 27 (Fragment) OS=Procambarus clarkii OX=6728 GN=HSP27 PE=2 SV=1	0	21.418	10	5	20	5	1	291	31.5	5.26	13.09	4
K7WFT8	Troponin I OS=Penaeus vannamei OX=6689 PE=2 SV=1	0	21.292	19	7	45	7	1	216	24.8	9.51	40	5
M9P0A7	Beta-thymosin 3 OS=Pacifastacus leniusculus OX=6720 PE=2 SV=1	0	20.987	11	3	19	3	1	166	18.5	5.53	22.89	3
D7F2L4	Slow-tonic S2 myosin heavy chain (Fragment) OS=Palaemon varians OX=647170 PE=2 SV=1	0	20.985	70	4	35	1	1	56	6.8	6.06	40.39	4
R9YWA0	Enolase (Fragment) OS=Kiwa sp. n. Southwest Indian Ridge OX=1335430 PE=4 SV=1	0	20.933	51	5	28	1	1	113	12.4	5.1	7.14	2
B8LG57	Male reproductive-related LIM protein OS=Macrobrachium rosenbergii OX=79674 PE=2 SV=1	0	20.894	46	4	56	4	1	92	10.1	8.72	93.59	4
A0A0P4W8H7	Uncharacterized protein OS=Scylla olivacea OX=85551 PE=4 SV=1	0	20.675	36	7	21	7	1	170	19.3	7.97	3.89	2
A0A193DUV8	Calreticulin OS=Eriocheir sinensis OX=95602 PE=2 SV=1	0	20.492	18	8	15	1	1	406	46.8	4.46	7.73	2
F5B4Q3	Protein disulfide-isomerase OS=Penaeus chinensis OX=139456 PE=2 SV=1	0	20.41	16	7	33	2	1	497	54.7	4.77	8.16	3
B7SNI3	Lit v 3 allergen myosin light chain OS=Penaeus vannamei OX=6689 PE=2 SV=1	0	20.247	34	7	31	2	1	177	19.3	4.45	33.1	6
A0A0P4WMI5	Uncharacterized protein OS=Scylla olivacea OX=85551 PE=4 SV=1	0	20.04	32	6	13	5	1	216	23.9	4.78	19.55	4
A0A0P5EFZ8	Myosin heavy chain, non-muscle-like protein (Fragment) OS=Daphnia magna OX=35525 PE=4 SV=1	0	18.535	10	5	13	1	1	604	68.3	5.25	15.66	3
A0A346QR77	Cytoplasmic actin 1 (Fragment) OS=Procambarus clarkii OX=6728 GN=Actb PE=2 SV=1	0	18.394	20	5	24	1	1	376	41.8	5.39	6.04	2
A0A0P4WKR6	Uncharacterized protein OS=Scylla olivacea OX=85551 PE=4 SV=1	0	16.813	26	4	8	1	1	209	22.5	4.68	15.09	3
A0A0P4X295	Putative Actin, alpha skeletal muscle OS=Daphnia magna OX=35525 PE=3 SV=1	0	16.636	23	4	29	1	1	158	17.9	8.68	9.56	2
F6M208	Sarcoplasmic calcium-binding protein variant a OS=Procambarus clarkii OX=6728 GN=SCP1 PE=2 SV=1	0	16.563	20	4	11	2	1	193	21.8	4.73	9.95	3
A0A0N7G737	Histone H2B (Fragment) OS=Eriocheir sinensis OX=95602 PE=2 SV=1	0	16.495	37	5	23	4	1	123	13.6	10.39	9.22	2
P29291	Troponin C, isoform 2B OS=Homarus americanus OX=6706 PE=1 SV=1	0	16.442	27	4	41	3	1	150	16.9	4.08	17.94	2
B6SFP4	Crustin OS=Paralithodes camtschaticus OX=6741 PE=2 SV=1	0	15.416	46	5	16	5	1	116	12.6	7.44	11.9	4
A0A0S2SWB2	Nascent polypeptide-associated complex alpha OS=Eriocheir sinensis OX=95602 GN=NACA PE=2 SV=1	0	15.368	26	4	8	1	1	209	22.5	4.68	18.57	4
A0A2P2HW22	Fructose-bisphosphate aldolase OS=Hirondellea gigas OX=1518452 PE=2 SV=1	0	15.317	25	6	21	4	1	365	40.1	7.05	7.48	2
A0A0P4WFV4	Uncharacterized protein OS=Scylla olivacea OX=85551 PE=4 SV=1	0	15.185	24	5	25	1	1	180	19.7	4.41	22.46	3
C0L087	Beta-actin (Fragment) OS=Neohelice granulata OX=53323 PE=2 SV=1	0	15.125	51	3	27	1	1	84	9.5	5.03	9.63	2
A0A0P4WYF6	Peptidyl-prolyl cis-trans isomerase OS=Scylla olivacea OX=85551 PE=4 SV=1	0	14.503	41	5	6	5	1	162	17.6	7.99	8.51	2
A0A0P4WFH9	Uncharacterized protein OS=Scylla olivacea OX=85551 PE=4 SV=1	0	14.069	24	5	8	5	1	332	38.5	4.49	7.3	2
A0A0N7ZFP2	Ubiquitin-40S ribosomal protein S27a OS=Daphnia magna OX=35525 PE=4 SV=1	0	14.066	41	5	56	5	1	116	13.4	10.13	21.13	4
A0A0E3T135	Heat shock protein OS=Cherax destructor OX=6723 GN=HSP21 PE=2 SV=1	0	13.909	26	3	14	3	1	184	21	5.49	5.66	2
K9J9V0	Eukaryotic translation initiation factor 5A OS=Scylla paramamosain OX=85552 PE=2 SV=1	0	13.819	31	4	12	2	1	157	17.1	5.78	8.02	2
A0A0P4YPQ5	Uncharacterized protein (Fragment) OS=Daphnia magna OX=35525 PE=4 SV=1	0	13.542	25	5	35	1	1	218	25.2	8.1	19.78	3
A0A0P4WJD8	Uncharacterized protein OS=Scylla olivacea OX=85551 PE=4 SV=1	0	13.318	37	6	9	6	1	126	14.6	8.28	7.89	3
A0A0N7ZDQ4	Uncharacterized protein OS=Scylla olivacea OX=85551 PE=3 SV=1	0	13.208	26	4	18	4	1	136	15.4	5.72	7.04	2
A0A0M4J107	Eukaryotic translation initiation factor 5A OS=Procambarus clarkii OX=6728 PE=2 SV=1	0	12.765	24	4	10	2	1	157	17.1	5.39	11.99	3
A0A0P4VUT4	Uncharacterized protein OS=Scylla olivacea OX=85551 PE=4 SV=1	0	11.696	43	6	11	6	1	163	18.9	8.9	5.91	2
I1X3U2	Cold shock Y-box protein OS=Cherax quadricarinatus OX=27406 PE=2 SV=1	0	11.572	15	4	7	4	1	324	35.8	9.76	20.02	2
A0A0K2U7S4	Myosin heavy chain 1 [Tribolium castaneum] OS=Lepeophtheirus salmonis OX=72036 GN=Mhc1 PE=3 SV=1	0	10.802	2	3	16	1	1	1930	222	6.11	21.59	2
A0A0K2V759	Myosin heavy chain 1 [Tribolium castaneum] OS=Lepeophtheirus salmonis OX=72036 GN=Mhc1 PE=3 SV=1	0	10.759	2	3	16	1	1	1940	225	5.99	21.59	2
A0A1J0I2S6	Glyceraldehyde-3-phosphate dehydrogenase (Fragment) OS=Calanus sinicus OX=114070 PE=2 SV=1	0	10.687	22	3	11	1	1	198	21.2	5.67	10.15	2
A0A0N8BUI8	Uncharacterized protein OS=Daphnia magna OX=35525 PE=4 SV=1	0	10.64	10	2	14	1	1	265	30	9.35	16.94	2
I7FQI4	Neural cell expressed developmentally down-regulated 8 OS=Scylla paramamosain OX=85552 PE=2 SV=1	0	10.269	35	2	13	2	1	79	8.8	7.25	10.8	2
A0A0P4WK64	Uncharacterized protein OS=Scylla olivacea OX=85551 PE=4 SV=1	0	9.744	42	4	10	4	1	179	20.4	4.65	5.5	2
A0A2P2HWB5	Myosin regulatory light chain sqh-like (Fragment) OS=Hirondellea gigas OX=1518452 PE=2 SV=1	0	9.526	32	4	6	3	1	181	20.7	4.84	10.42	3
A0A0P6AQ43	Putative Actin, alpha skeletal muscle OS=Daphnia magna OX=35525 PE=3 SV=1	0	8.007	24	3	12	1	1	219	24.3	7.21	9.52	2
A0A2P2HYS4	Small ubiquitin-related modifier OS=Hirondellea gigas OX=1518452 PE=2 SV=1	0	7.415	23	2	12	2	1	93	10.5	4.94	7.87	2
A0A0P4WHV2	Peptidylprolyl isomerase OS=Scylla olivacea OX=85551 PE=4 SV=1	0	7.363	11	2	10	2	1	243	26.8	4.87	7.64	2
A0A0P6B9E0	S-phase kinase-associated protein OS=Daphnia magna OX=35525 PE=3 SV=1	0	7.3	21	3	6	3	1	190	21.9	4.67	9.07	3
A0A0P4WX37	Neurocalcin-delta B OS=Daphnia magna OX=35525 PE=4 SV=1	0	6.829	11	3	8	3	1	302	34.1	6.1	5.96	2
A0A0N7ZDK8	Uncharacterized protein OS=Scylla olivacea OX=85551 PE=4 SV=1	0	6.545	20	2	5	2	1	125	13.7	4.98	9.59	2
A0A0P4W4K0	Uncharacterized protein OS=Scylla olivacea OX=85551 PE=4 SV=1	0	6.537	6	3	8	3	1	637	70.3	5.44	9.95	3
A0A0P6IZ50	Calreticulin (Fragment) OS=Daphnia magna OX=35525 PE=3 SV=1	0	6.355	7	2	7	1	1	358	41.2	4.7	7.62	2
C7A639	Sarcoplasmic calcium-binding protein OS=Penaeus vannamei OX=6689 PE=2 SV=1	0	5.993	19	3	8	1	1	193	22.1	4.89	8.81	2
A0A142G5I8	Adenine nucleotide translocase OS=Macrobrachium rosenbergii OX=79674 GN=ANT PE=2 SV=1	0	5.686	13	4	7	2	1	307	33.4	9.74	3.6	2
A0A0P4W2D6	Uncharacterized protein OS=Scylla olivacea OX=85551 PE=4 SV=1	0	5.583	19	3	3	3	1	217	23.4	4.84	6.15	3
A0A0P4WD74	Uncharacterized protein OS=Scylla olivacea OX=85551 PE=4 SV=1	0	5.309	17	2	5	2	1	103	11.5	9.23	10.98	2
A0A0P6HGC7	Myosin regulatory light chain sqh OS=Daphnia magna OX=35525 PE=4 SV=1	0	5.142	14	2	3	1	1	258	29	5.38	7.5	2
A0A0P4VYF4	Uncharacterized protein OS=Scylla olivacea OX=85551 PE=4 SV=1	0	4.127	5	2	3	2	1	256	28.4	9.74	5.07	2
A0A0P4WEW2	Tubulin-specific chaperone A OS=Scylla olivacea OX=85551 PE=3 SV=1	0	3.759	16	2	2	2	1	110	12.8	5.34	6.85	2
A0A162RUG2	Putative RNA-binding protein 38 OS=Daphnia magna OX=35525 GN=APZ42_012464 PE=3 SV=1	0	3.38	1	2	6	2	1	1283	142	8.53	5.29	2
A0A0P6B3U0	Far upstream element-binding protein OS=Daphnia magna OX=35525 PE=4 SV=1	0	3.209	2	2	4	2	1	873	90	6.01	5.92	2
A0A0P4VWA4	Calponin OS=Scylla olivacea OX=85551 PE=3 SV=1	0	3.078	12	2	7	2	1	183	20.3	8.62	5.43	2
A0A0P4WQB0	Uncharacterized protein OS=Scylla olivacea OX=85551 PE=4 SV=1	0	3.061	12	2	3	2	1	204	22.7	8.02	4.61	2
P02636	Sarcoplasmic calcium-binding protein, alpha-B and -A chains OS=Penaeus sp. OX=6688 PE=1 SV=1	0	3.035	12	2	7	1	1	192	22	4.81	8.8	2
A0A0P5E7W4	PDZ and LIM domain protein OS=Daphnia magna OX=35525 PE=4 SV=1	0	2.931	3	2	9	1	1	493	53.9	8.85	3.3	2
A0A0P4WJJ0	Uncharacterized protein OS=Scylla olivacea OX=85551 PE=4 SV=1	0	2.573	6	2	2	2	1	493	50.8	9.2	5.75	2

## Sheet: King crab intestine
Accession	Description	Exp. q-value: Combined	Sum PEP Score	Coverage [%]	# Peptides	# PSMs	# Unique Peptides	# Protein Groups	# AAs	MW [kDa]	calc. pI	Score Sequest HT: B2 Sequest HT	# Peptides (by Search Engine): B2 Sequest HT
A2V734	Tropomyosin slow-tonic isoform OS=Paralithodes camtschaticus OX=6741 GN=Tm-Pane-tonic PE=2 SV=1	0	320.376	88	56	1506	8	1	284	32.8	4.74	21.91	5
A0A0P4W1N3	Uncharacterized protein OS=Scylla olivacea OX=85551 PE=4 SV=1	0	274.617	31	57	257	24	1	2228	239.7	6.09	5.89	2
A2V733	Tropomyosin fast isoform OS=Paralithodes camtschaticus OX=6741 GN=Tm-Parc-fast PE=2 SV=1	0	271.36	88	54	1402	8	1	284	32.7	4.74	21.91	5
Q86GD6	Projectin OS=Procambarus clarkii OX=6728 GN=proj PE=2 SV=1	0	270.798	12	81	247	69	1	8625	962	6.43	54.73	17
Q6E7L4	Slow-tonic S2 tropomyosin OS=Homarus americanus OX=6706 PE=2 SV=1	0	229.502	87	51	1335	5	1	284	32.9	4.77	21.91	5
A2V735	Tropomyosin OS=Chionoecetes opilio OX=41210 GN=TM1 PE=1 SV=1	0	220.884	70	44	1323	1	1	284	32.7	4.82	17.28	4
A0A288ZBA6	Myosin heavy chain OS=Palaemon carinicauda OX=392227 GN=myosin heavy chain PE=2 SV=1	0	212.5	21	41	289	6	1	1913	217.7	6.05	22.74	3
Q5G2A6	Hemocyanin subunit 3 OS=Metacarcinus magister OX=29965 GN=Hc3 PE=2 SV=1	0	206.283	39	23	453	12	1	669	77.4	5.45	15.31	2
C0LU07	Tropomysin OS=Procambarus clarkii OX=6728 PE=2 SV=1	0	193.494	79	46	1230	2	1	284	32.8	4.77	21.91	5
Q23707	Hemocyanin subunit 6 OS=Metacarcinus magister OX=29965 GN=HC6 PE=2 SV=2	0	192.52	36	26	446	7	1	676	77.2	5.68	18.84	2
A2V737	Tropomyosin slow-tonic isoform OS=Erimacrus isenbeckii OX=299522 GN=Tm-Erii-tonic PE=2 SV=1	0	187.809	77	44	1266	3	1	284	32.8	4.82	17.28	4
A0A0P4W155	Uncharacterized protein OS=Scylla olivacea OX=85551 PE=3 SV=1	0	174.771	77	40	1077	0	1	284	32.8	4.75	8.29	3
Q5G2A5	Hemocyanin subunit 4 OS=Metacarcinus magister OX=29965 GN=Hc4 PE=2 SV=1	0	172.68	36	26	482	2	1	675	77	5.58	18.84	2
A5D6I3	Tropomyosin OS=Squilla aculeata OX=258341 PE=2 SV=1	0	171.502	72	41	993	7	1	284	32.8	4.67	19.17	4
Q95YM2	I-connectin OS=Procambarus clarkii OX=6728 GN=I-con PE=2 SV=1	0	168.159	7	52	139	41	1	17352	1961.1	5.22	41.68	6
Q9N2R3	Tropomyosin (Fragment) OS=Charybdis feriata OX=65693 PE=1 SV=1	0	160.51	83	38	867	2	1	264	30.4	4.78	8.29	3
Q5G2A8	Hemocyanin subunit 1 OS=Metacarcinus magister OX=29965 GN=Hc1 PE=2 SV=1	0	145.968	32	26	244	5	1	662	76.2	5.87	5.94	2
Q5G2A7	Hemocyanin subunit 2 OS=Metacarcinus magister OX=29965 GN=Hc2 PE=2 SV=1	0	123.339	25	21	210	4	1	663	76	5.87	5.94	2
A0A0P4VTY1	Uncharacterized protein OS=Scylla olivacea OX=85551 PE=4 SV=1	0	102.081	51	24	712	0	1	253	28.9	4.78	5.55	2
A0A0N9EJJ5	Hemocyanin OS=Eriphia verrucosa OX=483417 GN=H PE=2 SV=1	0	97.292	21	16	306	2	1	674	77.2	5.63	15.31	2
A0A0U1ZX76	Hemocyanin subunit 3 OS=Scylla paramamosain OX=85552 PE=2 SV=1	0	93.164	20	15	241	1	1	672	77	6.19	13.63	2
K4EJG5	Hemocyanin subunit 6 OS=Eriocheir sinensis OX=95602 PE=2 SV=1	0	84.876	20	16	277	3	1	688	78.3	5.47	15.31	2
A0A0P4WHG8	Uncharacterized protein OS=Scylla olivacea OX=85551 PE=3 SV=1	0	81.045	41	23	84	4	1	653	72.4	5.15	16.46	4
A0A223G1C8	Hemocyanin subunit 1 OS=Scylla serrata OX=6761 PE=2 SV=1	0	78.858	25	19	264	4	1	676	76.8	5.58	18.84	2
A0A346QR63	Heat shock protein 70 kDa cognate 3 (Fragment) OS=Procambarus clarkii OX=6728 GN=Hsc70-3 PE=2 SV=1	0	71.41	36	21	82	1	1	654	72.4	5.2	18.51	5
A0A1B1FH30	Heat shock protein 70 kDa OS=Pachygrapsus marmoratus OX=135190 GN=hsp70 PE=3 SV=1	0	69.073	36	18	71	1	1	650	71.2	5.41	8.77	2
Q9NGL5	Hemocyanin subunit OS=Callinectes sapidus OX=6763 PE=2 SV=1	0	65.013	30	16	213	5	1	676	77.1	5.54	18.84	2
A0A1B1FH46	Heat shock protein 70 kDa (Fragment) OS=Galathea squamifera OX=376764 GN=hsp70 PE=2 SV=1	0	58.837	28	14	63	1	1	628	69	5.31	8.77	2
A0A0G2SQX9	Hemocyanin OS=Portunus trituberculatus OX=210409 PE=2 SV=1	0	51.902	19	12	116	2	1	664	76.2	5.86	13.63	2
A2I5Y8	Hemocyanin (Fragment) OS=Portunus pelagicus OX=80836 GN=HEM6 PE=2 SV=1	0	47.225	30	7	103	2	1	306	35.6	6.25	18.84	2
C6K3Z3	Hemocyanin subunit 1 (Fragment) OS=Eurydice pulchra OX=155694 PE=2 SV=1	0	46.006	7	6	105	2	1	683	78.2	5.87	12.83	2
A0A0P5Q6E4	Calmodulin OS=Daphnia magna OX=35525 PE=4 SV=1	0	43.954	45	12	65	2	1	285	32	4.42	22.45	4
A0A0P4WJW4	Uncharacterized protein OS=Scylla olivacea OX=85551 PE=4 SV=1	0	43.007	83	12	54	2	1	149	16.9	4.27	22.45	4
G1AP69	Hemocyanin OS=Penaeus monodon OX=6687 GN=HcVn PE=2 SV=1	0	40.771	12	8	91	1	1	683	77.9	5.57	25.38	4
A2I5Y9	Hemocyanin OS=Portunus pelagicus OX=80836 GN=HEM7 PE=2 SV=1	0	40.624	27	5	178	1	1	285	32.9	6.34	14.11	2
A0A1B1FGZ2	Heat shock protein 70 kDa (Fragment) OS=Galathea squamifera OX=376764 GN=hsp70 PE=3 SV=1	0	35.556	38	8	39	2	1	261	28.7	9	8.77	2
A9Q7C4	Hemocyanin-like protein (Fragment) OS=Metapenaeus ensis OX=32278 PE=2 SV=1	0	34.514	20	6	82	1	1	235	27.4	6.19	22.68	3
P80096	Hemocyanin C chain OS=Panulirus interruptus OX=6735 PE=1 SV=1	0	33.659	9	7	131	2	1	661	75.8	5.68	18.84	2
A0A0P6IM76	Heat shock 70 kDa protein cognate OS=Daphnia magna OX=35525 PE=3 SV=1	0	31.445	12	10	35	2	1	754	84	5.6	11.43	3
A0A0P6GWK0	Tropomyosin alpha-1 chain OS=Daphnia magna OX=35525 PE=4 SV=1	0	30.678	12	9	195	1	1	440	51.3	7.66	7.06	2
A0A0P5DJ90	Tropomyosin alpha-1 chain-like protein OS=Daphnia magna OX=35525 PE=4 SV=1	0	30.136	32	9	196	1	1	140	16.2	4.82	7.06	2
I4EC48	Hemocyanin beta subunit 1 OS=Atyopsis moluccensis OX=395616 GN=HcB1 PE=2 SV=1	0	30.02	5	5	70	1	1	664	76.3	6.27	6.25	2
A0A0P6I2C4	Calmodulin (Fragment) OS=Daphnia magna OX=35525 PE=4 SV=1	0	28.599	35	6	38	1	1	258	29.1	4.7	19.97	3
U3LLH9	Heat shock protein 60 OS=Penaeus japonicus OX=27405 GN=HSP60 PE=2 SV=1	0	26.585	19	7	18	2	1	579	61	5.67	6.21	2
Q8T5U6	Metalloendopeptidase OS=Paralithodes camtschaticus OX=6741 GN=MPC1 PE=2 SV=1	0	26.579	52	6	16	6	1	245	27.1	4.74	65.84	6
Q8WR10	Trypsin OS=Paralithodes camtschaticus OX=6741 PE=2 SV=1	0	20.91	41	4	16	4	1	266	28	4.59	49.42	4
Q9NFY6	Hemocyanin (Fragment) OS=Penaeus vannamei OX=6689 GN=hemo PE=2 SV=1	0	17.655	7	6	31	3	1	671	76.5	5.91	8.09	2
A0A0N7ZFP2	Ubiquitin-40S ribosomal protein S27a OS=Daphnia magna OX=35525 PE=4 SV=1	0	14.066	41	5	56	5	1	116	13.4	10.13	9.51	3
Q8WR11	Collagenolytic serine protease OS=Paralithodes camtschaticus OX=6741 PE=2 SV=1	0	13.143	39	3	6	3	1	270	28.1	4.7	16.82	3
A0A0P4W8I1	Uncharacterized protein OS=Scylla olivacea OX=85551 PE=4 SV=1	0	6.208	2	2	7	2	1	1547	170.2	4.7	7.37	2

## Sheet: King crab shell
Accession	Description	Exp. q-value: Combined	Sum PEP Score	Coverage [%]	# Peptides	# PSMs	# Unique Peptides	# Protein Groups	# AAs	MW [kDa]	calc. pI	Score Sequest HT: A2 Sequest HT	# Peptides (by Search Engine): A2 Sequest HT
A2V734	Tropomyosin slow-tonic isoform OS=Paralithodes camtschaticus OX=6741 GN=Tm-Pane-tonic PE=2 SV=1	0	320.376	88	56	1506	8	1	284	32.8	4.74	224.63	28
A0A0P4W1N3	Uncharacterized protein OS=Scylla olivacea OX=85551 PE=4 SV=1	0	274.617	31	57	257	24	1	2228	239.7	6.09	59.97	14
A2V733	Tropomyosin fast isoform OS=Paralithodes camtschaticus OX=6741 GN=Tm-Parc-fast PE=2 SV=1	0	271.36	88	54	1402	8	1	284	32.7	4.74	170.1	24
Q86GD6	Projectin OS=Procambarus clarkii OX=6728 GN=proj PE=2 SV=1	0	270.798	12	81	247	69	1	8625	962	6.43	192.46	46
A0A0P4W0L1	Uncharacterized protein OS=Scylla olivacea OX=85551 PE=4 SV=1	0	244.229	57	51	268	10	1	890	102.9	5.41	138.95	31
A0A0P4WJV7	Uncharacterized protein OS=Scylla olivacea OX=85551 PE=4 SV=1	0	239.462	42	77	164	43	1	2415	277.4	5.14	256.47	64
A0A2P1JJ58	Alpha-actinin, sarcomeric-like isoform X1 (Fragment) OS=Procambarus clarkii OX=6728 GN=Actn PE=2 SV=1	0	232.024	54	48	260	7	1	890	102.7	5.35	147.74	33
Q6E7L4	Slow-tonic S2 tropomyosin OS=Homarus americanus OX=6706 PE=2 SV=1	0	229.502	87	51	1335	5	1	284	32.9	4.77	175.98	25
Q6XGZ8	Slow muscle myosin S1 heavy chain (Fragment) OS=Homarus americanus OX=6706 PE=2 SV=1	0	226.685	50	34	267	9	1	507	58.5	5.27	272.01	25
A2V735	Tropomyosin OS=Chionoecetes opilio OX=41210 GN=TM1 PE=1 SV=1	0	220.884	70	44	1323	1	1	284	32.7	4.82	152.77	20
A0A288ZBA6	Myosin heavy chain OS=Palaemon carinicauda OX=392227 GN=myosin heavy chain PE=2 SV=1	0	212.5	21	41	289	6	1	1913	217.7	6.05	223.92	30
Q5G2A6	Hemocyanin subunit 3 OS=Metacarcinus magister OX=29965 GN=Hc3 PE=2 SV=1	0	206.283	39	23	453	12	1	669	77.4	5.45	20.36	3
C0LU07	Tropomysin OS=Procambarus clarkii OX=6728 PE=2 SV=1	0	193.494	79	46	1230	2	1	284	32.8	4.77	144.31	21
Q23707	Hemocyanin subunit 6 OS=Metacarcinus magister OX=29965 GN=HC6 PE=2 SV=2	0	192.52	36	26	446	7	1	676	77.2	5.68	23.73	3
A2V737	Tropomyosin slow-tonic isoform OS=Erimacrus isenbeckii OX=299522 GN=Tm-Erii-tonic PE=2 SV=1	0	187.809	77	44	1266	3	1	284	32.8	4.82	149.89	20
A0A0P4W155	Uncharacterized protein OS=Scylla olivacea OX=85551 PE=3 SV=1	0	174.771	77	40	1077	0	1	284	32.8	4.75	129.01	18
A0A2P1JJ42	Filamin-A isoform X5 (Fragment) OS=Procambarus clarkii OX=6728 GN=Flna PE=2 SV=1	0	174.615	26	40	187	7	1	1568	167.8	6.13	79.21	18
Q5G2A5	Hemocyanin subunit 4 OS=Metacarcinus magister OX=29965 GN=Hc4 PE=2 SV=1	0	172.68	36	26	482	2	1	675	77	5.58	26.68	4
A5D6I3	Tropomyosin OS=Squilla aculeata OX=258341 PE=2 SV=1	0	171.502	72	41	993	7	1	284	32.8	4.67	132.48	19
Q95YM2	I-connectin OS=Procambarus clarkii OX=6728 GN=I-con PE=2 SV=1	0	168.159	7	52	139	41	1	17352	1961.1	5.22	87.85	23
Q9N2R3	Tropomyosin (Fragment) OS=Charybdis feriata OX=65693 PE=1 SV=1	0	160.51	83	38	867	2	1	264	30.4	4.78	108.8	14
A0A0P6C1H6	Myosin heavy chain, non-muscle OS=Daphnia magna OX=35525 PE=3 SV=1	0	157.328	16	33	217	2	1	1951	223.7	6.25	182.39	24
A0A385XVP7	Myosin heavy chain type 2 OS=Palaemon carinicauda OX=392227 PE=2 SV=1	0	133.848	20	36	159	12	1	1909	216.8	5.82	108.98	22
H9B3Y9	Beta-actin OS=Scylla paramamosain OX=85552 PE=2 SV=1	0	131.357	67	23	226	0	1	376	41.8	5.39	175.83	16
A0A0P4VYA7	Alpha-1,4 glucan phosphorylase OS=Scylla olivacea OX=85551 PE=3 SV=1	0	128.057	48	35	114	7	1	849	97.7	6.84	62.55	15
B6EAU2	Skeletal muscle actin 2 OS=Homarus americanus OX=6706 PE=2 SV=1	0	125.277	60	20	209	2	1	376	41.8	5.39	173.06	16
A0A0P4W750	Spectrin beta chain OS=Scylla olivacea OX=85551 PE=3 SV=1	0	123.523	25	43	85	37	1	2397	277.7	5.31	113.08	29
Q962V5	Alpha actin OS=Homarus americanus OX=6706 PE=2 SV=1	0	123.49	58	20	210	0	1	377	41.9	5.31	165.9	14
A0A0N7ZC13	Uncharacterized protein OS=Scylla olivacea OX=85551 PE=4 SV=1	0	121.506	45	26	113	20	1	503	58.2	5.63	115.98	15
A0A0M3R6K2	Alpha actin-like protein (Fragment) OS=Nephrops norvegicus OX=6829 PE=2 SV=1	0	117.913	60	19	183	1	1	344	38.4	5.85	156	13
U3M6N8	Skeletal muscle actin 2 OS=Portunus trituberculatus OX=210409 PE=2 SV=1	0	116.58	58	21	195	0	1	376	41.8	5.39	152.74	14
O96657	Actin 1 OS=Penaeus monodon OX=6687 GN=act1 PE=2 SV=1	0	114.701	52	19	201	0	1	376	41.7	5.39	158.93	15
D9ZNA8	Glyceraldehyde-3-phosphate dehydrogenase OS=Cancer borealis OX=39395 PE=2 SV=1	0	112.036	71	17	94	1	1	334	35.7	7.06	13.49	4
H6UKS0	Arginine kinase OS=Scylla paramamosain OX=85552 PE=3 SV=1	0	106.768	51	22	161	7	1	357	40.2	6.62	30.78	7
A0A2P1JJ59	Alpha-1,4 glucan phosphorylase (Fragment) OS=Procambarus clarkii OX=6728 GN=Glyp PE=2 SV=1	0	106.071	39	34	109	4	1	849	97.4	7.08	87.85	21
A0A2H4V3C7	Slow-type skeletal muscle actin 1 OS=Penaeus vannamei OX=6689 PE=2 SV=1	0	105.946	48	19	168	0	1	377	41.9	5.17	137.85	13
A0A0P4W0R8	Uncharacterized protein OS=Scylla olivacea OX=85551 PE=4 SV=1	0	103.561	61	24	547	0	1	284	32.5	4.72	103.21	14
A0A0P4VTY1	Uncharacterized protein OS=Scylla olivacea OX=85551 PE=4 SV=1	0	102.081	51	24	712	0	1	253	28.9	4.78	101.86	16
A0A0P4WZN8	Uncharacterized protein OS=Scylla olivacea OX=85551 PE=3 SV=1	0	102.044	48	17	90	7	1	434	47.1	6.55	29.81	7
E2S085	Alpha-1,4 glucan phosphorylase OS=Penaeus japonicus OX=27405 GN=MjGP PE=2 SV=1	0	101.285	38	29	102	3	1	852	98	7.25	81.61	18
A0A2H4V3D3	Slow-type skeletal muscle actin 3 OS=Penaeus vannamei OX=6689 PE=2 SV=1	0	100.956	55	15	172	0	1	376	41.7	5.39	123.68	11
A0A0N9EJJ5	Hemocyanin OS=Eriphia verrucosa OX=483417 GN=H PE=2 SV=1	0	97.292	21	16	306	2	1	674	77.2	5.63	20.36	3
D6Q0T7	Beta-actin OS=Scylla paramamosain OX=85552 PE=2 SV=1	0	96.284	62	17	145	0	1	376	41.9	5.48	146	15
U3M692	Cardiac muscle actin OS=Portunus trituberculatus OX=210409 PE=2 SV=1	0	94.493	56	20	143	0	1	376	41.6	5.24	119.56	15
A0A2D3E2Y1	Pyruvate kinase (Fragment) OS=Procambarus clarkii OX=6728 PE=2 SV=1	0	93.553	38	18	86	3	1	526	57.6	6.55	66.32	13
A0A0U1ZX76	Hemocyanin subunit 3 OS=Scylla paramamosain OX=85552 PE=2 SV=1	0	93.164	20	15	241	1	1	672	77	6.19	43.57	5
A0A0N8AAU5	Alpha-actinin-1 OS=Daphnia magna OX=35525 PE=4 SV=1	0	92.98	20	20	118	1	1	1009	116.1	5.74	63.69	16
A0A0P4W8W5	Uncharacterized protein OS=Scylla olivacea OX=85551 PE=3 SV=1	0	92.954	50	17	126	0	1	376	41.9	5.39	125.42	14
F8WR04	Myosin heavy chain type b OS=Penaeus japonicus OX=27405 GN=MYHb PE=2 SV=1	0	92.755	14	24	110	2	1	1910	218.9	6.37	66.37	12
A0A2H4V3D0	Slow-type skeletal muscle actin 2 OS=Penaeus vannamei OX=6689 PE=2 SV=1	0	92.694	40	17	166	0	1	376	41.6	5.31	122.37	13
A0A2P2HVX1	Spectrin alpha chain-like OS=Hirondellea gigas OX=1518452 PE=2 SV=1	0	92.156	15	29	65	3	1	2425	278.8	5.21	104.8	28
A0A0P4YAQ1	Actin, alpha skeletal muscle OS=Daphnia magna OX=35525 PE=3 SV=1	0	92.015	41	14	147	2	1	446	49.6	6.62	136.97	11
G8IPQ4	Beta-actin OS=Penaeus monodon OX=6687 PE=2 SV=1	0	90.694	58	16	122	0	1	376	41.8	5.48	133.98	14
A0A2H4V3D1	Slow-type skeletal muscle actin 4 OS=Penaeus vannamei OX=6689 PE=2 SV=1	0	89.877	47	14	154	0	1	376	41.7	5.39	115.51	11
A0A0P5FY34	Actin, alpha skeletal muscle OS=Daphnia magna OX=35525 PE=3 SV=1	0	88.998	59	17	142	0	1	376	41.8	5.48	127.4	14
A0A0P6F7Z5	Actin, alpha skeletal muscle OS=Daphnia magna OX=35525 PE=3 SV=1	0	87.894	59	17	141	1	1	376	41.8	5.48	127.05	14
A0A0P4WF29	Pyruvate kinase OS=Scylla olivacea OX=85551 PE=3 SV=1	0	87.358	41	19	82	2	1	522	57.2	7.3	46.25	10
A0A0N8A945	Actin, alpha skeletal muscle OS=Daphnia magna OX=35525 PE=3 SV=1	0	85.596	63	17	140	0	1	376	41.8	5.48	125.38	13
K4EJG5	Hemocyanin subunit 6 OS=Eriocheir sinensis OX=95602 PE=2 SV=1	0	84.876	20	16	277	3	1	688	78.3	5.47	35.29	6
A0A0P5CGV3	Actin, alpha skeletal muscle OS=Daphnia magna OX=35525 PE=3 SV=1	0	84.232	59	16	135	0	1	376	41.7	5.48	123.26	13
A0A2D1CNT1	Glutamate dehydrogenase OS=Macrobrachium rosenbergii OX=79674 GN=GDH PE=2 SV=1	0	83.622	39	17	70	2	1	553	61.3	6.98	48.08	11
A0A0P5C6X5	Actin, alpha skeletal muscle OS=Daphnia magna OX=35525 PE=3 SV=1	0	83.287	61	17	138	0	1	390	43.4	6.15	128.12	14
A0A2H4V3C6	Cytoplasmic-type actin 3 OS=Penaeus vannamei OX=6689 PE=2 SV=1	0	83.051	50	17	111	0	1	376	41.8	5.48	107.17	13
A0A288ZB80	Glyceraldehyde-3-phosphate dehydrogenase OS=Palaemon carinicauda OX=392227 PE=2 SV=1	0	81.59	52	13	64	1	1	333	35.7	7.08	16.98	4
A0A0P4WHG8	Uncharacterized protein OS=Scylla olivacea OX=85551 PE=3 SV=1	0	81.045	41	23	84	4	1	653	72.4	5.15	77.21	17
A0A0P5EA16	Actin, alpha skeletal muscle (Fragment) OS=Daphnia magna OX=35525 PE=3 SV=1	0	80.701	38	17	135	0	1	610	66.3	5.06	118.65	13
A0A0P4VNF4	ATP synthase subunit beta OS=Scylla olivacea OX=85551 PE=3 SV=1	0	80.331	65	21	60	3	1	525	56.1	5.47	75.31	17
A0A0P5MZW5	Actin, alpha skeletal muscle OS=Daphnia magna OX=35525 PE=3 SV=1	0	79.442	51	15	93	1	1	377	41.9	6.39	110.61	12
A0A0P4VYW2	Uncharacterized protein OS=Scylla olivacea OX=85551 PE=4 SV=1	0	79.092	58	23	478	2	1	253	29.2	4.79	89.81	15
A0A223G1C8	Hemocyanin subunit 1 OS=Scylla serrata OX=6761 PE=2 SV=1	0	78.858	25	19	264	4	1	676	76.8	5.58	23.73	3
A0A0B4M128	Glutamate dehydrogenase OS=Portunus trituberculatus OX=210409 GN=GDH PE=2 SV=2	0	78.026	42	18	65	4	1	553	61.5	7.03	43.6	11
A0A2H4V3D6	Slow-type skeletal muscle actin 10 OS=Penaeus vannamei OX=6689 PE=2 SV=1	0	76.122	50	17	152	1	1	376	41.8	5.31	104.91	14
A0A0P5HDK6	Actin, alpha skeletal muscle OS=Daphnia magna OX=35525 PE=3 SV=1	0	75.491	46	14	91	1	1	396	43.8	7.5	106.33	11
Q5QTD4	Beta-actin OS=Tigriopus japonicus OX=158387 PE=3 SV=1	0	75.393	51	16	124	1	1	375	41.7	5.48	106.67	14
K4Q2S1	Myosin heavy chain type 2 OS=Penaeus vannamei OX=6689 GN=MYH2 PE=2 SV=1	0	73.061	11	20	93	1	1	1909	219.1	6.14	47.85	8
A0A1B1FH20	Heat shock protein 70 kDa (Fragment) OS=Cancer pagurus OX=6755 GN=hsp70 PE=2 SV=1	0	72.365	44	22	54	14	1	618	67.9	5.59	11.45	4
P86700	Actin, muscle (Fragments) OS=Chionoecetes opilio OX=41210 PE=1 SV=1	0	71.842	61	12	127	2	1	192	20.8	5.16	104.38	10
Q0GBZ3	ATP synthase subunit beta OS=Pacifastacus leniusculus OX=6720 PE=2 SV=1	0	71.839	58	19	57	1	1	525	55.8	5.48	74.73	17
A0A346QR63	Heat shock protein 70 kDa cognate 3 (Fragment) OS=Procambarus clarkii OX=6728 GN=Hsc70-3 PE=2 SV=1	0	71.41	36	21	82	1	1	654	72.4	5.2	82.88	19
P56649	Glyceraldehyde-3-phosphate dehydrogenase OS=Panulirus versicolor OX=150436 PE=1 SV=1	0	70.38	41	10	47	2	1	333	35.7	7.37	7.52	2
K4Q2Y1	Myosin heavy chain type 2 OS=Penaeus monodon OX=6687 GN=MYH2 PE=2 SV=1	0	70.266	12	20	83	2	1	1909	219	6.16	40.08	7
A0A140CDV1	Glutamate dehydrogenase OS=Penaeus monodon OX=6687 GN=GDH PE=2 SV=1	0	69.95	35	15	54	3	1	558	61.8	7.03	40.5	10
A0A0P5C5X9	Actin, alpha skeletal muscle OS=Daphnia magna OX=35525 PE=3 SV=1	0	69.67	52	13	99	0	1	376	41.7	5.48	91.59	10
A0A1B1FH30	Heat shock protein 70 kDa OS=Pachygrapsus marmoratus OX=135190 GN=hsp70 PE=3 SV=1	0	69.073	36	18	71	1	1	650	71.2	5.41	81.89	17
A0A097KVH6	Arginine kinase (Fragment) OS=Mithraculus forceps OX=504428 GN=AK PE=3 SV=1	0	68.345	51	13	95	1	1	210	23.9	8.16	16.05	5
A0A0P4VX09	Malic enzyme OS=Scylla olivacea OX=85551 PE=3 SV=1	0	67.459	40	18	57	18	1	597	66.5	6.9	55.06	12
D2DWR3	Heat shock protein 70 OS=Portunus trituberculatus OX=210409 GN=hsp70 PE=2 SV=1	0	67.174	37	19	54	1	1	651	71.2	5.31	32.3	9
G3C6M0	Arginine kinase (Fragment) OS=Paralomis dofleini OX=941202 GN=AK PE=3 SV=1	0	67.047	73	17	101	2	1	210	23.7	8.34	81.6	14
A0A140AZ38	Pyruvate kinase OS=Macrobrachium nipponense OX=159736 PE=2 SV=1	0	66.59	36	17	59	2	1	526	57.5	7.24	35.32	8
Q9NGL5	Hemocyanin subunit OS=Callinectes sapidus OX=6763 PE=2 SV=1	0	65.013	30	16	213	5	1	676	77.1	5.54	23.73	3
A0A2P2HWQ3	Actin 1 (Fragment) OS=Hirondellea gigas OX=1518452 PE=2 SV=1	0	64.223	45	9	83	3	1	278	31.2	5.38	82.65	6
A0A0P5P514	Actin, alpha skeletal muscle OS=Daphnia magna OX=35525 PE=3 SV=1	0	63.983	52	14	118	0	1	376	41.8	5.71	108.8	11
Q94571	Tubulin beta-2 chain OS=Homarus americanus OX=6706 PE=2 SV=1	0	63.108	46	14	43	0	1	452	50.9	4.93	76.76	14
F8WR03	Myosin heavy chain type a OS=Penaeus japonicus OX=27405 GN=MYHa PE=2 SV=1	0	62.79	8	14	86	2	1	1912	219.4	6.07	70.58	12
G3C6N1	Arginine kinase (Fragment) OS=Anatolikos japonicus OX=941209 GN=AK PE=3 SV=1	0	62.784	58	15	108	7	1	221	25.2	8.31	11.01	2
Q6E7L5	Slow-tonic S2 myosin heavy chain OS=Homarus americanus OX=6706 PE=2 SV=1	0	62.029	63	16	75	6	1	178	20.6	8.07	57.82	10
A0A0P5QQ94	Myosin heavy chain, non-muscle-like protein OS=Daphnia magna OX=35525 PE=4 SV=1	0	61.678	19	15	85	1	1	697	80.1	5.27	74.27	11
Q25009	Tubulin beta-1 chain OS=Homarus americanus OX=6706 PE=2 SV=1	0	61.045	42	13	42	3	1	451	50.7	4.97	71.93	12
A0A2P2HW60	Alpha-1,4 glucan phosphorylase OS=Hirondellea gigas OX=1518452 PE=2 SV=1	0	60.375	22	17	55	3	1	848	97.7	6.61	31.99	7
A0A2H4V3E3	Fast-type skeletal muscle actin 3 OS=Penaeus vannamei OX=6689 PE=2 SV=1	0	59.923	45	17	102	0	1	377	41.8	5.17	63.92	10
B6EAU8	Skeletal muscle actin 8 OS=Homarus americanus OX=6706 PE=2 SV=1	0	59.479	44	16	101	0	1	377	41.9	5.31	60.61	9
B6EAU6	Skeletal muscle actin 6 OS=Homarus americanus OX=6706 PE=2 SV=1	0	59.204	44	16	92	0	1	377	41.9	5.31	56.83	8
A0A1B1FH46	Heat shock protein 70 kDa (Fragment) OS=Galathea squamifera OX=376764 GN=hsp70 PE=2 SV=1	0	58.837	28	14	63	1	1	628	69	5.31	51.92	9
B6EAU9	Cardiac muscle actin OS=Homarus americanus OX=6706 PE=2 SV=1	0	58.653	40	13	96	0	1	376	41.7	5.39	65.42	10
A0A0P4X023	Tubulin beta chain OS=Scylla olivacea OX=85551 PE=3 SV=1	0	56.854	42	13	36	2	1	453	51	4.91	58.88	11
A0A2H4V3D8	Fast-type skeletal muscle actin 2 OS=Penaeus vannamei OX=6689 PE=2 SV=1	0	56.75	47	15	90	0	1	376	41.6	5.39	55.54	9
A0A0N8AQH9	Actin, alpha skeletal muscle OS=Daphnia magna OX=35525 PE=3 SV=1	0	56.737	43	12	81	1	1	376	41.7	5.39	71.24	9
I0CF14	Elongation factor 2 OS=Eriocheir sinensis OX=95602 GN=EF2 PE=2 SV=1	0	56.456	30	20	55	2	1	846	94.2	6.68	48.54	12
A0A2H4V3E1	Fast-type skeletal muscle actin 15 OS=Penaeus vannamei OX=6689 PE=2 SV=1	0	56.418	42	16	85	2	1	377	41.8	5.24	52.44	9
C6GBE8	Elongation factor 2 OS=Homarus americanus OX=6706 PE=2 SV=1	0	56.25	33	20	57	2	1	846	94.3	6.68	52.61	13
A0A097KVP3	Arginine kinase (Fragment) OS=Retropluma denticulata OX=1550680 GN=AK PE=3 SV=1	0	55.828	62	13	77	2	1	198	22.5	6.73	19.26	5
A0A0P4WD97	Uncharacterized protein OS=Scylla olivacea OX=85551 PE=4 SV=1	0	55.571	48	14	73	6	1	201	23.3	8.34	43.6	8
G3C6I9	Arginine kinase (Fragment) OS=Aegla neuquensis OX=273850 GN=AK PE=3 SV=1	0	55.428	58	16	80	1	1	221	25.1	8.53	51.81	10
A0A0N7ZCC0	Uncharacterized protein OS=Scylla olivacea OX=85551 PE=4 SV=1	0	55.37	23	20	43	20	1	1050	114	5.8	39.6	12
A0A2H4V3F1	Fast-type skeletal muscle actin 15 OS=Penaeus vannamei OX=6689 PE=2 SV=1	0	55.088	42	16	89	0	1	377	41.8	5.24	49.65	8
A0A1B1FGY6	Heat shock protein 70 kDa (Fragment) OS=Romaleon antennarium OX=34650 GN=hsp70 PE=3 SV=1	0	54.239	31	16	46	1	1	635	69.8	5.47	23.3	6
A0A2H4V3E5	Fast-type skeletal muscle actin 10 OS=Penaeus vannamei OX=6689 PE=2 SV=1	0	54.163	42	16	87	0	1	377	41.8	5.17	52.44	9
A0A0P4W855	Fructose-bisphosphate aldolase OS=Scylla olivacea OX=85551 PE=3 SV=1	0	54.084	30	8	43	4	1	363	39.5	7.93	10.4	3
A0A0P4W6V9	Uncharacterized protein OS=Scylla olivacea OX=85551 PE=3 SV=1	0	54.08	12	19	37	19	1	1969	228.3	5.55	59.69	17
G3C6W4	Glyceraldehyde 3-phosphate dehydrogenase (Fragment) OS=Paralomis arae OX=941201 GN=GAPDH PE=4 SV=1	0	53.731	55	8	52	3	1	207	21.6	7.8	37.68	7
A0A0P4WL53	Rab GDP dissociation inhibitor OS=Scylla olivacea OX=85551 PE=3 SV=1	0	53.156	43	16	48	3	1	445	49.9	5.9	50.65	12
E2IQA7	Triosephosphate isomerase OS=Eriocheir sinensis OX=95602 PE=2 SV=1	0	53.047	51	10	50	1	1	248	27	6.23	10.57	2
C1BVK0	Tropomyosin OS=Lepeophtheirus salmonis OX=72036 GN=TPM PE=2 SV=1	0	53.034	27	17	439	3	1	284	32.8	4.82	31.53	7
A0A1B1FH56	Heat shock protein 70 kDa (Fragment) OS=Cancer pagurus OX=6755 GN=hsp70 PE=3 SV=1	0	52.222	33	16	46	5	1	636	69.6	5.47	39.6	9
A0A0G2SQX9	Hemocyanin OS=Portunus trituberculatus OX=210409 PE=2 SV=1	0	51.902	19	12	116	2	1	664	76.2	5.86	38.61	4
A0A2D3E2V2	Rab GDP dissociation inhibitor (Fragment) OS=Procambarus clarkii OX=6728 GN=GDI1 PE=2 SV=1	0	51.844	42	15	40	2	1	445	50.1	5.68	45.95	11
A0A0P4WBU2	Uncharacterized protein OS=Scylla olivacea OX=85551 PE=4 SV=1	0	51.285	18	16	59	15	1	895	94.4	7.15	10.69	3
B6EAU4	Skeletal muscle actin 4 OS=Homarus americanus OX=6706 PE=2 SV=1	0	49.455	36	14	84	0	1	377	41.9	5.31	46.91	7
A0A2P0NDU9	Troponin T OS=Palaemon carinicauda OX=392227 PE=2 SV=2	0	49.203	22	13	87	9	1	385	45.7	5.06	9.41	3
A0A0P4WBH8	Triosephosphate isomerase OS=Scylla olivacea OX=85551 PE=3 SV=1	0	48.58	47	10	51	1	1	248	27	6.54	10.57	2
G3C6M2	Arginine kinase (Fragment) OS=Propagurus obtusifrons OX=516926 GN=AK PE=3 SV=1	0	48.475	60	13	72	1	1	210	23.8	8.32	37.02	7
Q6JKG0	Beta actin OS=Cherax quadricarinatus OX=27406 PE=2 SV=1	0	48.07	32	14	78	0	1	377	41.9	5.24	39.12	7
A0A2H4V3E9	Fast-type skeletal muscle actin 12 OS=Penaeus vannamei OX=6689 PE=2 SV=1	0	48.046	33	14	83	0	1	377	41.8	5.24	46.91	7
Q9NB65	Cytosolic manganese superoxide dismutase OS=Callinectes sapidus OX=6763 PE=2 SV=1	0	47.614	43	11	42	1	1	286	31.4	6.8	26.14	4
A0A0K2TX71	Uncharacterized protein OS=Lepeophtheirus salmonis OX=72036 PE=4 SV=1	0	47.461	27	15	435	1	1	284	32.8	4.82	31.53	7
C1IPK1	Myosin heavy chain isoform 3 (Fragment) OS=Ocypode quadrata OX=53310 PE=2 SV=1	0	47.431	54	12	72	1	1	157	18.3	8.09	50.06	7
A2I5Y8	Hemocyanin (Fragment) OS=Portunus pelagicus OX=80836 GN=HEM6 PE=2 SV=1	0	47.225	30	7	103	2	1	306	35.6	6.25	22.91	3
A0A2H4V3C8	Cardiac-type actin 3 OS=Penaeus vannamei OX=6689 PE=2 SV=1	0	47.066	32	12	93	0	1	376	41.6	5.31	56.45	10
Q6JUA2	Elongation factor-2 (Fragment) OS=Libinia emarginata OX=6807 PE=2 SV=1	0	46.702	34	19	46	3	1	726	80.9	6.76	36.72	11
A0A2H4V3C1	Cardiac-type actin 2 OS=Penaeus vannamei OX=6689 PE=2 SV=1	0	46.244	27	11	106	0	1	376	41.7	5.39	55.35	8
A1KZ91	Actin 1 OS=Penaeus chinensis OX=139456 PE=2 SV=1	0	46.201	34	13	96	2	1	376	41.8	5.48	54.26	10
A5X490	Myosin heavy chain isoform 1 (Fragment) OS=Ocypode quadrata OX=53310 PE=2 SV=1	0	46.189	56	13	54	7	1	156	18.3	8.07	17.43	2
A0A2P2HVJ3	Beta-actin (Fragment) OS=Hirondellea gigas OX=1518452 PE=2 SV=1	0	46.044	37	9	81	1	1	309	34.2	5.1	72.53	9
C6K3Z3	Hemocyanin subunit 1 (Fragment) OS=Eurydice pulchra OX=155694 PE=2 SV=1	0	46.006	7	6	105	2	1	683	78.2	5.87	39.76	4
Q9TVS2	Actin OS=Artemia franciscana OX=6661 GN=actin 302 PE=2 SV=1	0	45.827	33	11	80	0	1	376	41.8	5.58	63.34	10
A0A0P4WRD9	Actin, alpha skeletal muscle OS=Daphnia magna OX=35525 PE=3 SV=1	0	45.81	43	10	74	0	1	390	43.4	6.15	71.28	7
A0A0P6A5L5	Tubulin alpha chain (Fragment) OS=Daphnia magna OX=35525 PE=3 SV=1	0	45.757	44	13	29	1	1	435	48.4	5.49	42.15	9
C1BPW4	Actin, muscle OS=Caligus rogercresseyi OX=217165 GN=ACT PE=2 SV=1	0	45.505	40	13	110	2	1	376	41.8	5.3	74.66	11
C3W7U6	Cytoplasmic manganese superoxide dismutase OS=Cancer pagurus OX=6755 GN=cMnSOD PE=2 SV=1	0	45.164	49	12	43	2	1	286	31.3	6.96	26.14	4
A0A2H4V3C4	Cardiac-type actin 1 OS=Penaeus vannamei OX=6689 PE=2 SV=1	0	45.077	30	12	82	0	1	376	41.6	5.24	48.29	9
B6EAU3	Skeletal muscle actin 3 OS=Homarus americanus OX=6706 PE=2 SV=1	0	45.009	36	12	91	1	1	377	41.8	5.31	57.87	8
A0A2H4V3D9	Fast-type skeletal muscle actin 1 OS=Penaeus vannamei OX=6689 PE=2 SV=1	0	44.769	38	12	82	0	1	376	41.6	5.48	46.27	7
E9GAV7	Tubulin alpha chain OS=Daphnia pulex OX=6669 GN=DAPPUDRAFT_315805 PE=3 SV=1	0	44.411	34	12	36	0	1	483	53.4	5.33	44.15	9
A0A385L4G2	14-3-3 epsilon-like protein variant 2 (Fragment) OS=Procambarus clarkii OX=6728 PE=2 SV=1	0	44.148	52	13	62	11	1	259	29.5	4.81	59.51	12
A0A0P5Q6E4	Calmodulin OS=Daphnia magna OX=35525 PE=4 SV=1	0	43.954	45	12	65	2	1	285	32	4.42	23.97	6
H9CW32	Glyceraldehyde-3-phosphate dehydrogenase (Fragment) OS=Orconectes rusticus OX=258719 GN=GAPDH PE=3 SV=1	0	43.225	38	9	37	1	1	280	29.8	5.91	11.61	3
A0A0P4WJW4	Uncharacterized protein OS=Scylla olivacea OX=85551 PE=4 SV=1	0	43.007	83	12	54	2	1	149	16.9	4.27	20.27	5
G3C6M4	Arginine kinase (Fragment) OS=Shinkaia crosnieri OX=480484 GN=AK PE=3 SV=1	0	42.897	52	10	67	1	1	210	23.9	8.72	30.86	5
S5RC29	Beta-actin OS=Metopograpsus messor OX=1048512 PE=2 SV=1	0	42.532	27	9	47	2	1	376	41.9	5.55	46.14	7
A0A2P2HVT7	Enolase OS=Hirondellea gigas OX=1518452 PE=2 SV=1	0	42.494	22	7	42	2	1	434	47	5.91	19.99	5
A0A2H4V3E6	Fast-type skeletal muscle actin 6 OS=Penaeus vannamei OX=6689 PE=2 SV=1	0	42.149	38	11	85	1	1	376	41.7	5.39	38.3	7
A0A1B1FGZ7	Heat shock protein 70 kDa OS=Astacus astacus OX=6715 GN=hsp70 PE=3 SV=1	0	41.575	21	9	42	1	1	635	69.6	5.59	39.18	6
A0A0N7ZCJ7	ATP synthase subunit alpha OS=Scylla olivacea OX=85551 PE=3 SV=1	0	41.181	29	11	26	8	1	550	59.3	9.1	23.57	6
A0A0P6IMK4	Spectrin alpha chain, non-erythrocytic OS=Daphnia magna OX=35525 PE=4 SV=1	0	41.15	8	17	35	2	1	2603	298.2	5.17	54.53	16
A0A0P4W3V4	Uncharacterized protein OS=Scylla olivacea OX=85551 PE=3 SV=1	0	40.952	30	17	29	3	1	834	92.7	5.4	28.69	10
A0A097KWB3	Glyceraldehyde 3-phosphate dehydrogenase (Fragment) OS=Metadynomene tanensis OX=405141 GN=GAPDH PE=4 SV=1	0	40.893	51	6	30	2	1	177	18.3	8.44	9.4	2
G1AP69	Hemocyanin OS=Penaeus monodon OX=6687 GN=HcVn PE=2 SV=1	0	40.771	12	8	91	1	1	683	77.9	5.57	46.71	4
A8KCI1	Heat shock protein 70 kDa OS=Portunus sanguinolentus OX=411673 GN=hsp70 PE=3 SV=1	0	40.644	23	13	37	1	1	650	70.9	5.53	44.74	10
A2I5Y9	Hemocyanin OS=Portunus pelagicus OX=80836 GN=HEM7 PE=2 SV=1	0	40.624	27	5	178	1	1	285	32.9	6.34	36.57	3
A0A0P4VZ47	Uncharacterized protein OS=Scylla olivacea OX=85551 PE=4 SV=1	0	40.001	30	14	36	7	1	571	67.9	5.76	47.12	13
J7HCX7	Myosin light chain 1 OS=Procambarus clarkii OX=6728 PE=2 SV=1	0	39.967	32	6	41	5	1	153	17.6	4.74	37.3	4
A0A2P2HWK2	Beta-actin (Fragment) OS=Hirondellea gigas OX=1518452 PE=2 SV=1	0	39.959	68	9	78	1	1	139	15.5	6.27	49.02	7
B6EAV1	Cytoplasmic type actin 2 OS=Homarus americanus OX=6706 PE=2 SV=1	0	39.875	29	9	77	1	1	376	41.8	5.38	53.24	8
R9YZD3	Arginine kinase (Fragment) OS=Munidopsis cf. serricornis 3289 CNR2013 OX=1335427 GN=AK PE=3 SV=1	0	39.843	64	8	57	1	1	121	13.9	7.5	44.34	6
D4P8F7	Myosin light chain OS=Penaeus japonicus OX=27405 PE=2 SV=1	0	39.502	48	6	35	2	1	153	17.5	4.74	7.01	2
A0A097KWA0	Glyceraldehyde 3-phosphate dehydrogenase (Fragment) OS=Lamoha longirostris OX=1550665 GN=GAPDH PE=4 SV=1	0	39.126	56	7	31	1	1	177	18.3	8.44	9.4	2
A0A2H4V3C5	Cytoplasmic-type actin 2 OS=Penaeus vannamei OX=6689 PE=2 SV=1	0	38.344	28	9	91	0	1	376	41.9	5.31	45.9	8
D7F1Q0	Triosephosphate isomerase OS=Crangon crangon OX=491138 PE=2 SV=1	0	37.769	36	9	40	2	1	249	27	5.72	18.39	3
C7F442	Beta-actin (Fragment) OS=Penaeus monodon OX=6687 PE=2 SV=1	0	37.509	42	11	77	1	1	194	21.5	6.02	46.91	7
A0A0P4WFR5	Uncharacterized protein OS=Scylla olivacea OX=85551 PE=4 SV=1	0	37.471	45	9	64	9	1	177	19.2	4.45	5.42	2
W5RXK6	Enolase (Fragment) OS=Chasmophora macrophthalma OX=1450267 PE=4 SV=1	0	37.357	58	8	41	1	1	126	13.8	5.1	28.54	6
A0A0P6CKY9	Putative Actin, alpha skeletal muscle (Fragment) OS=Daphnia magna OX=35525 PE=3 SV=1	0	37.21	61	9	75	1	1	178	19.8	6.64	60.8	9
A0A097KVM0	Arginine kinase (Fragment) OS=Corycodus disjunctipes OX=1550538 GN=AK PE=3 SV=1	0	37.207	39	10	70	4	1	210	24	7.85	13.09	3
A0A0P6GW27	Tubulin beta chain OS=Daphnia magna OX=35525 PE=3 SV=1	0	36.816	22	9	32	0	1	508	57.1	5.22	36.27	7
A0A0P4Z674	Putative Actin, alpha skeletal muscle OS=Daphnia magna OX=35525 PE=3 SV=1	0	36.591	40	7	57	2	1	221	24.7	5.41	47.1	6
A0A2R3SYB5	Glyceraldehyde 3-phosphate dehydrogenase (Fragment) OS=Kiwa sp. Galapagos Microplate OX=2135255 GN=GAPDH PE=3 SV=1	0	36.442	28	6	29	3	1	261	27.3	7.33	28.23	6
D3PIP6	Actin OS=Lepeophtheirus salmonis OX=72036 GN=ACT PE=2 SV=1	0	36.398	19	9	80	0	1	376	41.7	5.39	45.26	7
H9C3G6	14-3-3 zeta OS=Scylla paramamosain OX=85552 PE=2 SV=1	0	36.389	50	13	80	11	1	248	28	4.88	47.91	13
P83180	Hemocyanin B chain OS=Astacus leptodactylus OX=6717 PE=1 SV=1	0	36.313	13	6	114	3	1	566	65.2	6.28	20.27	2
A0A0P4WI78	Protein disulfide-isomerase OS=Scylla olivacea OX=85551 PE=3 SV=1	0	36.263	29	11	40	6	1	501	55.6	4.67	16.52	4
D2DSP0	Tubulin alpha chain (Fragment) OS=Scylla paramamosain OX=85552 PE=2 SV=1	0	35.712	53	9	20	0	1	281	31.4	6.92	38.16	8
A0A0P4VYE1	Uncharacterized protein OS=Scylla olivacea OX=85551 PE=4 SV=1	0	35.594	24	14	32	7	1	741	84.1	8.29	13.74	3
A0A1B1FGZ2	Heat shock protein 70 kDa (Fragment) OS=Galathea squamifera OX=376764 GN=hsp70 PE=3 SV=1	0	35.556	38	8	39	2	1	261	28.7	9	38.33	6
Q25008	Tubulin alpha-1 chain OS=Homarus americanus OX=6706 PE=2 SV=1	0	35.092	34	9	17	0	1	451	50	5.15	45.78	9
C3W7V0	Cytoplasmic manganese superoxide dismutase OS=Cyanagraea praedator OX=206408 GN=cMnSOD PE=2 SV=1	0	34.603	29	8	35	1	1	286	31.4	7.39	30.42	5
A9Q7C4	Hemocyanin-like protein (Fragment) OS=Metapenaeus ensis OX=32278 PE=2 SV=1	0	34.514	20	6	82	1	1	235	27.4	6.19	42.39	4
A0A0N8E8Y9	Tubulin beta chain (Fragment) OS=Daphnia magna OX=35525 PE=3 SV=1	0	34.378	30	10	30	1	1	399	44.6	6.39	32.06	7
A0A097KVW8	Enolase (Fragment) OS=Metacarcinus magister OX=29965 PE=4 SV=1	0	34.227	69	8	36	2	1	110	12.1	5.25	19.42	4
F5ANI9	Tubulin alpha chain OS=Eriocheir sinensis OX=95602 PE=2 SV=1	0	34.143	30	9	18	1	1	450	49.9	5.14	34.37	7
E9H3B3	Cytoplasmatic actin OS=Daphnia pulex OX=6669 GN=ACT1D PE=3 SV=1	0	34.045	30	8	63	1	1	374	42	5.9	48.76	6
U5TQQ5	Valosin-containing protein OS=Penaeus monodon OX=6687 PE=2 SV=1	0	33.779	24	14	24	1	1	826	91.6	5.67	26.59	9
P80096	Hemocyanin C chain OS=Panulirus interruptus OX=6735 PE=1 SV=1	0	33.659	9	7	131	2	1	661	75.8	5.68	23.73	3
A0A0P4WEI8	Uncharacterized protein OS=Scylla olivacea OX=85551 PE=3 SV=1	0	33.474	17	11	21	2	1	1038	115.2	5.33	9.61	3
A0A0N7ZDS7	Actin, alpha skeletal muscle OS=Daphnia magna OX=35525 PE=3 SV=1	0	33.214	41	10	60	0	1	334	37.3	6.01	40.19	7
A0A1B1FHC3	Heat shock protein 70 kDa OS=Procambarus clarkii OX=6728 GN=hsp70 PE=2 SV=1	0	32.583	21	9	27	1	1	638	69.8	5.36	25.27	7
A0A0P5AMN5	Putative Actin, alpha skeletal muscle (Fragment) OS=Daphnia magna OX=35525 PE=3 SV=1	0	32.346	50	6	55	1	1	204	23.1	5.41	65.3	6
A0A0K2V8F4	Actin5Clike [Megachile rotundata] (Fragment) OS=Lepeophtheirus salmonis OX=72036 PE=3 SV=1	0	32.023	27	7	70	0	1	369	40.9	5.22	52.22	7
G3C6S9	Enolase (Fragment) OS=Trizocheles sakaii OX=941206 PE=4 SV=1	0	31.775	52	7	38	0	1	130	14.3	4.97	26.04	6
E9HMP5	Spectrin beta chain OS=Daphnia pulex OX=6669 GN=DAPPUDRAFT_218819 PE=3 SV=1	0	31.733	5	10	25	4	1	2351	272	5.2	33.52	9
A0A1Q1G4C4	Heat shock protein 70F OS=Thysanoessa inermis OX=210626 GN=Hsp70F PE=2 SV=1	0	31.547	16	9	30	0	1	651	71.2	5.21	17.09	6
A0A0P6IM76	Heat shock 70 kDa protein cognate OS=Daphnia magna OX=35525 PE=3 SV=1	0	31.445	12	10	35	2	1	754	84	5.6	42.34	9
A0A2H4V3E4	Fast-type skeletal muscle actin 8 OS=Penaeus vannamei OX=6689 PE=2 SV=1	0	31.232	30	9	45	0	1	377	41.9	5.31	27.16	5
A0A0P6GWK0	Tropomyosin alpha-1 chain OS=Daphnia magna OX=35525 PE=4 SV=1	0	30.678	12	9	195	1	1	440	51.3	7.66	29.77	5
A0A0P4WID5	Uncharacterized protein OS=Scylla olivacea OX=85551 PE=3 SV=1	0	30.532	22	9	22	2	1	576	61.2	5.6	39.76	8
A0A0P4W040	Uncharacterized protein OS=Scylla olivacea OX=85551 PE=3 SV=1	0	30.353	16	5	22	1	1	280	31.8	6.98	25.12	3
A0A0P5DJ90	Tropomyosin alpha-1 chain-like protein OS=Daphnia magna OX=35525 PE=4 SV=1	0	30.136	32	9	196	1	1	140	16.2	4.82	29.77	5
I6NS14	Heat shock protein 60 OS=Portunus trituberculatus OX=210409 GN=HSP60 PE=2 SV=1	0	29.792	18	7	17	0	1	577	61.1	5.34	38.61	7
A0A2H4V3F4	Specific actin 1 OS=Penaeus vannamei OX=6689 PE=2 SV=1	0	29.774	16	8	58	1	1	376	41.7	5.39	33.69	5
A0A0P6I757	Actin, alpha skeletal muscle OS=Daphnia magna OX=35525 PE=3 SV=1	0	29.768	20	8	51	0	1	376	41.8	5.49	31.89	6
E2DRF0	Calreticulin OS=Penaeus monodon OX=6687 PE=2 SV=1	0	29.767	24	9	21	1	1	406	46.8	4.48	36.27	7
A0A0P4WK89	Malate dehydrogenase OS=Scylla olivacea OX=85551 PE=3 SV=1	0	29.49	36	8	32	8	1	339	35.4	8.21	23.63	7
V9I2Z1	Calreticulin OS=Scylla paramamosain OX=85552 GN=CRT PE=2 SV=1	0	29.266	18	8	27	3	1	406	46.9	4.5	31.14	6
A0A0P5Z1N2	Putative Tubulin alpha-1 chain OS=Daphnia magna OX=35525 PE=3 SV=1	0	29.246	32	8	23	1	1	373	41.7	4.97	28.33	6
E7CHR6	Nucleoside diphosphate kinase OS=Eriocheir sinensis OX=95602 PE=2 SV=1	0	29.216	64	8	26	2	1	151	17	7.87	26.96	5
A0A0P4VZG8	Uncharacterized protein OS=Scylla olivacea OX=85551 PE=4 SV=1	0	29.051	25	12	21	12	1	656	74	5.94	14.57	4
A0A0P4WL98	ATP-dependent 6-phosphofructokinase OS=Scylla olivacea OX=85551 PE=3 SV=1	0	28.804	14	9	16	6	1	999	110.4	6.71	5.37	2
A0A0P6I2C4	Calmodulin (Fragment) OS=Daphnia magna OX=35525 PE=4 SV=1	0	28.599	35	6	38	1	1	258	29.1	4.7	17.01	4
A0A2P2HVM8	Troponin T, skeletal muscle-like (Fragment) OS=Hirondellea gigas OX=1518452 PE=2 SV=1	0	28.479	17	4	62	1	1	215	25.5	9.52	7.46	2
M9NPG8	Ubiquitin-activating enzyme E1 OS=Eriocheir sinensis OX=95602 PE=2 SV=1	0	28.45	15	9	15	1	1	1037	115.1	5.33	5.8	2
A0A0P4W446	Uncharacterized protein OS=Scylla olivacea OX=85551 PE=3 SV=1	0	28.439	64	6	39	6	1	154	17.8	8.54	21.38	3
A0A0P4VS89	Uncharacterized protein OS=Scylla olivacea OX=85551 PE=4 SV=1	0	28.4	20	8	24	8	1	570	61.9	8.47	25.7	7
A0A0P4WGE7	Uncharacterized protein OS=Scylla olivacea OX=85551 PE=4 SV=1	0	28.065	24	9	13	8	1	627	68	6.09	8.51	2
A0A2P2HWL9	Actin-57B-like (Fragment) OS=Hirondellea gigas OX=1518452 PE=2 SV=1	0	27.885	20	4	13	2	1	208	23	5.43	29.93	4
Q9NHN8	Beta actin (Fragment) OS=Macrobrachium rosenbergii OX=79674 PE=2 SV=1	0	27.572	38	6	30	1	1	237	26.7	4.91	51.05	6
A0A0N7ZDF7	Uncharacterized protein OS=Scylla olivacea OX=85551 PE=4 SV=1	0	27.565	40	6	23	2	1	204	22.6	8.05	15.55	3
D1MVD9	Actin (Fragment) OS=Triops granarius OX=109777 GN=Act PE=2 SV=1	0	27.448	37	7	60	1	1	279	31.3	5.5	38.61	4
D0UND3	Alpha-spectrin (Fragment) OS=Libinia emarginata OX=6807 PE=2 SV=1	0	27.356	52	6	18	1	1	164	19.1	5.44	30.46	6
A0A0K2UVL3	Myosin heavy chain 1 [Tribolium castaneum] OS=Lepeophtheirus salmonis OX=72036 GN=Mhc1 PE=3 SV=1	0	26.985	2	5	20	3	1	1930	219.5	6	23.94	2
A0A0P4W7B4	Uncharacterized protein OS=Scylla olivacea OX=85551 PE=4 SV=1	0	26.943	14	8	22	5	1	758	84.2	4.87	11.41	3
A0A0P5ETF5	Uncharacterized protein OS=Daphnia magna OX=35525 PE=4 SV=1	0	26.878	12	6	31	1	1	325	37.5	10.83	22.71	3
A0A0P5P6J5	Uncharacterized protein (Fragment) OS=Daphnia magna OX=35525 PE=4 SV=1	0	26.753	19	5	27	1	1	155	18.4	5.99	22.71	3
U3LLH9	Heat shock protein 60 OS=Penaeus japonicus OX=27405 GN=HSP60 PE=2 SV=1	0	26.585	19	7	18	2	1	579	61	5.67	31.77	7
A0A0P4WF77	L-lactate dehydrogenase OS=Scylla olivacea OX=85551 PE=3 SV=1	0	26.492	37	9	21	5	1	332	36	7.74	13.75	4
Q0PZI5	Eukaryotic initiation factor 4A OS=Callinectes sapidus OX=6763 PE=2 SV=1	0	26.353	29	9	19	9	1	432	48.7	5.19	25.5	7
A0A0P6A337	Heat shock 70 kDa protein cognate OS=Daphnia magna OX=35525 PE=3 SV=1	0	26.325	16	9	28	1	1	655	72.4	5.2	23.92	6
A0A0P4WLG3	Malate dehydrogenase OS=Scylla olivacea OX=85551 PE=3 SV=1	0	26.176	30	9	26	6	1	332	35.8	6.05	5.83	3
W6MH36	Protein disulfide-isomerase (Fragment) OS=Pagurus bernhardus OX=174397 GN=thioredoxin-like-2 PE=3 SV=1	0	26.068	21	9	33	4	1	468	51.7	5.39	35.39	8
I6LKT3	Myosin essential light chain OS=Eriocheir sinensis OX=95602 PE=2 SV=1	0	26.046	72	7	20	1	1	147	16.7	4.73	19.25	4
A0A346QR75	Tubulin beta chain (Fragment) OS=Procambarus clarkii OX=6728 GN=Tubb1 PE=2 SV=1	0	25.862	26	7	23	3	1	451	50.9	4.88	32.48	6
A0A0P4VX47	Uncharacterized protein OS=Scylla olivacea OX=85551 PE=4 SV=1	0	25.795	71	7	20	1	1	147	16.7	4.73	19.25	4
A0A0N8E5B6	Alpha-1,4 glucan phosphorylase OS=Daphnia magna OX=35525 PE=3 SV=1	0	25.508	12	9	22	1	1	802	91.3	6.55	17.68	4
A5X491	Myosin heavy chain isoform 2 (Fragment) OS=Ocypode quadrata OX=53310 PE=2 SV=1	0	25.502	21	5	37	1	1	155	18	8.07	17.43	2
A0A2P2HVS0	Arginine kinase OS=Hirondellea gigas OX=1518452 PE=2 SV=1	0	25.414	22	8	61	2	1	384	43.2	6.54	22.17	4
A0A0K2UFM6	Actin, musclelike [Nasonia vitripennis] (Fragment) OS=Lepeophtheirus salmonis OX=72036 PE=3 SV=1	0	25.128	25	7	59	1	1	395	44.1	6	35.81	7
A0A0N6WHT5	Nucleoside diphosphate kinase OS=Portunus trituberculatus OX=210409 PE=2 SV=1	0	24.757	64	7	26	1	1	151	17	7.87	11.87	3
B8K275	Calreticulin OS=Penaeus chinensis OX=139456 GN=CRT PE=2 SV=1	0	24.641	23	9	19	1	1	406	46.8	4.48	25.81	6
I4EC45	Hemocyanin alpha subunit 1 OS=Atyopsis moluccensis OX=395616 GN=HcA1 PE=2 SV=1	0	24.455	6	5	73	1	1	681	78	5.64	27.15	2
A0A0P4VWZ2	Uncharacterized protein OS=Scylla olivacea OX=85551 PE=3 SV=1	0	24.346	54	6	29	5	1	147	17	6.99	15.44	5
I7L125	Gelsolin OS=Homarus americanus OX=6706 GN=gsn PE=2 SV=1	0	24.345	12	8	25	5	1	754	83.6	4.91	21.51	7
A0A1B2JLV6	Ubiquitin-activating enzyme E1 OS=Penaeus monodon OX=6687 GN=UAE1 PE=2 SV=1	0	24.319	13	8	15	1	1	1039	115.6	5.33	13.06	4
Q9NG08	Actin (Fragment) OS=Daphnia pulex OX=6669 GN=actin PE=2 SV=1	0	23.768	35	6	44	2	1	333	36.9	5.2	43.88	5
A0A0P4WK05	UTP--glucose-1-phosphate uridylyltransferase OS=Scylla olivacea OX=85551 PE=3 SV=1	0	23.728	16	8	22	8	1	516	58	6.81	7.05	2
B5AXH5	Myosin heavy chain (Fragment) OS=Gammarus duebeni OX=178002 PE=2 SV=1	0	23.644	9	4	17	3	1	474	53.2	6.42	22.21	3
A0A2P2HX64	Alpha-cardiac actin (Fragment) OS=Hirondellea gigas OX=1518452 PE=2 SV=1	0	23.576	54	5	62	0	1	123	13.7	6.54	38.74	4
A0A0P4WYI4	Phosphoglycerate mutase OS=Scylla olivacea OX=85551 PE=3 SV=1	0	23.408	23	8	30	7	1	314	35.1	8.79	5.25	2
A0A0B4UBV8	Rab1A OS=Macrobrachium rosenbergii OX=79674 PE=2 SV=1	0	23.328	50	7	18	5	1	206	22.6	5.66	17.87	5
Q6JU95	Elongation factor-2 (Fragment) OS=Nebalia hessleri OX=85135 PE=2 SV=1	0	23.048	17	10	27	1	1	725	81	6.65	26.08	7
A0A0P5EUF5	Putative Actin, alpha skeletal muscle OS=Daphnia magna OX=35525 PE=3 SV=1	0	22.997	37	6	52	1	1	215	23.9	7.81	46.56	5
A0A0P4WGV7	6-phosphogluconate dehydrogenase, decarboxylating OS=Scylla olivacea OX=85551 PE=3 SV=1	0	22.787	28	8	11	7	1	484	52.8	5.73	5.75	2
D0US06	Triosephosphate isomerase (Fragment) OS=Libinia emarginata OX=6807 PE=2 SV=1	0	22.73	35	5	32	1	1	146	16	5.31	13.72	3
A0A0P4WGI7	Transaldolase OS=Scylla olivacea OX=85551 PE=3 SV=1	0	22.683	30	8	15	8	1	331	36.8	5.83	6.31	2
A0A0P4WHG5	Uncharacterized protein OS=Scylla olivacea OX=85551 PE=4 SV=1	0	22.682	30	9	22	9	1	499	54.1	6.57	20.06	6
A0A0P4WTD9	Proteasome subunit alpha type OS=Scylla olivacea OX=85551 PE=3 SV=1	0	22.544	34	6	14	6	1	234	26	6.92	20.2	4
A0A0A8WJE0	Putative heat shock protein isoform a (Fragment) OS=Lithodes maja OX=174393 GN=hsp70a PE=2 SV=1	0	22.49	45	7	14	4	1	161	18.1	7.03	24.96	7
A0A0P4WDJ8	Uncharacterized protein OS=Scylla olivacea OX=85551 PE=3 SV=1	0	22.455	25	5	35	5	1	202	22.4	6.55	5.81	2
A0A0E3T0U2	Heat shock protein OS=Cherax cainii OX=223846 GN=HSP90 PE=2 SV=1	0	22.012	13	8	13	0	1	741	85.5	4.98	13.75	4
Q571R4	Hemocyanin subunit 1 OS=Gammarus roeselii OX=1080772 GN=hc1 PE=2 SV=1	0	21.564	4	3	60	1	1	672	76.3	5.41	27.15	2
A0A0P6IGY4	ADP-ribosylation factor OS=Daphnia magna OX=35525 PE=3 SV=1	0	21.54	54	9	20	9	1	182	20.6	6.58	25.79	8
A0A2P2HYD3	Moesin/ezrin/radixin homolog 1-like OS=Hirondellea gigas OX=1518452 PE=2 SV=1	0	21.515	16	8	18	1	1	719	83.7	5.38	27.54	8
A0A0U1T9R2	Heat shock protein 27 (Fragment) OS=Procambarus clarkii OX=6728 GN=HSP27 PE=2 SV=1	0	21.418	10	5	20	5	1	291	31.5	5.26	5.4	2
A0A289YHG5	Mitochondrial glutamate dehydrogenase 1 OS=Eulimnogammarus verrucosus OX=36941 PE=2 SV=1	0	21.293	11	6	25	3	1	548	60.4	7.27	30.15	6
Q94572	Tubulin alpha-3 chain OS=Homarus americanus OX=6706 PE=2 SV=1	0	21.138	21	7	14	2	1	451	50	5.06	24.97	6
D7F2L4	Slow-tonic S2 myosin heavy chain (Fragment) OS=Palaemon varians OX=647170 PE=2 SV=1	0	20.985	70	4	35	1	1	56	6.8	6.06	26.67	3
A0A0P4WHX6	Uncharacterized protein OS=Scylla olivacea OX=85551 PE=3 SV=1	0	20.97	17	7	12	7	1	540	58	6.68	8.13	3
R9YWA0	Enolase (Fragment) OS=Kiwa sp. n. Southwest Indian Ridge OX=1335430 PE=4 SV=1	0	20.933	51	5	28	1	1	113	12.4	5.1	15.87	4
Q8WR10	Trypsin OS=Paralithodes camtschaticus OX=6741 PE=2 SV=1	0	20.91	41	4	16	4	1	266	28	4.59	21.02	4
A0A0P4VPJ3	Uncharacterized protein OS=Scylla olivacea OX=85551 PE=3 SV=1	0	20.868	16	7	15	2	1	561	60.9	6.6	7.03	3
A0A2P2HWU9	Actin2 (Fragment) OS=Hirondellea gigas OX=1518452 PE=2 SV=1	0	20.837	58	5	13	1	1	106	11.9	7.87	19.34	3
A0A286MMF0	Pyruvate kinase OS=Eulimnogammarus cyaneus OX=52945 PE=2 SV=1	0	20.795	9	5	22	1	1	527	57.4	6.7	14.56	4
A0A0P4WGQ8	Adenosylhomocysteinase OS=Scylla olivacea OX=85551 PE=3 SV=1	0	20.791	21	8	18	4	1	434	47.8	6.25	16.7	6
C1BSN3	Tubulin beta chain OS=Lepeophtheirus salmonis OX=72036 GN=TBB PE=2 SV=1	0	20.741	19	6	19	1	1	445	50	4.89	18.85	4
A0A0P4W8H7	Uncharacterized protein OS=Scylla olivacea OX=85551 PE=4 SV=1	0	20.675	36	7	21	7	1	170	19.3	7.97	6.45	2
A0A193DUV8	Calreticulin OS=Eriocheir sinensis OX=95602 PE=2 SV=1	0	20.492	18	8	15	1	1	406	46.8	4.46	10.45	3
A0A0P5F2Y9	Putative Tubulin alpha-1 chain OS=Daphnia magna OX=35525 PE=4 SV=1	0	20.414	29	5	15	1	1	258	29.2	8.38	21.59	4
F5B4Q3	Protein disulfide-isomerase OS=Penaeus chinensis OX=139456 PE=2 SV=1	0	20.41	16	7	33	2	1	497	54.7	4.77	24.93	5
A0A2P2I147	Titin-like (Fragment) OS=Hirondellea gigas OX=1518452 PE=2 SV=1	0	20.247	4	6	20	2	1	1894	212.1	5.57	16.54	4
B7SNI3	Lit v 3 allergen myosin light chain OS=Penaeus vannamei OX=6689 PE=2 SV=1	0	20.247	34	7	31	2	1	177	19.3	4.45	24.36	5
A0A162SIV5	Histone H4 OS=Daphnia magna OX=35525 GN=APZ42_011260 PE=3 SV=1	0	20.233	12	7	23	7	1	381	42.4	8.47	21.48	6
A0A2P2HVU1	Tubulin beta chain-like OS=Hirondellea gigas OX=1518452 PE=2 SV=1	0	20.22	23	5	22	1	1	285	32.5	4.87	30.61	4
A0A2P2HX73	Four and a half LIM domains protein 2-like OS=Hirondellea gigas OX=1518452 PE=2 SV=1	0	19.137	7	8	34	6	1	1130	127	8.56	12.25	5
A0A286PX75	Hemocyanin OS=Macrobrachium rosenbergii OX=79674 GN=Hc PE=2 SV=1	0	19.092	8	6	45	2	1	663	76.5	5.73	23.7	3
A0A0N8CVU0	Putative Actin, alpha skeletal muscle (Fragment) OS=Daphnia magna OX=35525 PE=3 SV=1	0	18.625	52	5	28	1	1	131	14.5	5.1	34.65	4
A0A0P5EFZ8	Myosin heavy chain, non-muscle-like protein (Fragment) OS=Daphnia magna OX=35525 PE=4 SV=1	0	18.535	10	5	13	1	1	604	68.3	5.25	21	4
A0A346QR77	Cytoplasmic actin 1 (Fragment) OS=Procambarus clarkii OX=6728 GN=Actb PE=2 SV=1	0	18.394	20	5	24	1	1	376	41.8	5.39	16.19	3
A0A0P4W9G8	Uncharacterized protein OS=Scylla olivacea OX=85551 PE=4 SV=1	0	18.381	33	6	14	6	1	266	30.3	5.5	22.87	6
A0A2P1JJ63	Phosphoglucomutase-1-like (Fragment) OS=Procambarus clarkii OX=6728 GN=Pgm PE=2 SV=1	0	18.356	14	6	15	1	1	561	60.9	5.78	6.96	3
A0A2P2HW72	Calreticulin-like OS=Hirondellea gigas OX=1518452 PE=2 SV=1	0	18.285	14	5	10	1	1	412	47	4.44	10.24	2
A0A286RXX3	Fructose-1,6-bisphosphatase 1-like protein (Fragment) OS=Procambarus clarkii OX=6728 GN=FBP1 PE=2 SV=1	0	18.193	11	3	15	2	1	320	34.9	6.25	6.82	2
D9ZNA9	Elongation factor 1-alpha OS=Cancer borealis OX=39395 PE=2 SV=1	0	17.973	31	9	26	1	1	461	50.7	9.07	14.07	4
A0A173GPF8	Elongation factor 1-alpha OS=Portunus trituberculatus OX=210409 PE=2 SV=1	0	17.918	32	10	27	2	1	461	50.7	9.07	16.8	5
Q9NFY6	Hemocyanin (Fragment) OS=Penaeus vannamei OX=6689 GN=hemo PE=2 SV=1	0	17.655	7	6	31	3	1	671	76.5	5.91	11.95	2
A0A0P4WKP0	Proteasome subunit alpha type OS=Scylla olivacea OX=85551 PE=3 SV=1	0	17.569	33	7	15	7	1	264	29.3	6.54	6.85	3
A0A2U5IRK6	Heat shock protein 90 OS=Macrobrachium rosenbergii OX=79674 GN=Hsp90 PE=2 SV=1	0	17.246	13	7	12	1	1	727	84.1	4.96	15.8	5
A0A0N9EIN2	Receptor for activated protein kinase C OS=Eriocheir sinensis OX=95602 PE=2 SV=1	0	16.834	38	7	11	7	1	318	35.6	7.94	21.02	7
A0A0P4X295	Putative Actin, alpha skeletal muscle OS=Daphnia magna OX=35525 PE=3 SV=1	0	16.636	23	4	29	1	1	158	17.9	8.68	15.33	2
A0A0N7G737	Histone H2B (Fragment) OS=Eriocheir sinensis OX=95602 PE=2 SV=1	0	16.495	37	5	23	4	1	123	13.6	10.39	22.06	5
A0A2P1JJ64	Isocitrate dehydrogenase (Fragment) OS=Procambarus clarkii OX=6728 GN=Idh PE=2 SV=1	0	16.252	18	7	20	4	1	446	50.1	8.1	20.38	6
A0A2P2HYA6	10-formyltetrahydrofolate dehydrogenase OS=Hirondellea gigas OX=1518452 PE=2 SV=1	0	16.164	9	7	16	5	1	901	98.3	6.05	16.27	6
A0A0B4UCH1	Rab7A OS=Macrobrachium rosenbergii OX=79674 PE=2 SV=1	0	16.133	44	7	10	7	1	205	23.1	6.34	10.85	4
A0A0C5DFE5	V-H-ATPase subunit A OS=Cherax cainii OX=223846 PE=2 SV=1	0	16.024	13	6	9	4	1	622	69	5.8	10.14	3
A8VLT6	Tubulin alpha chain OS=Artemia franciscana OX=6661 PE=2 SV=1	0	15.949	15	5	11	1	1	450	49.9	5.14	18.3	3
A0A2P2HVU3	Ras-like GTP-binding protein Rho1 OS=Hirondellea gigas OX=1518452 PE=2 SV=1	0	15.737	55	6	17	6	1	192	21.6	6.25	20.84	6
A0A0P4VV59	Isocitrate dehydrogenase [NADP] OS=Scylla olivacea OX=85551 PE=3 SV=1	0	15.573	21	8	16	6	1	411	45.7	7.27	11.66	4
B6SFP4	Crustin OS=Paralithodes camtschaticus OX=6741 PE=2 SV=1	0	15.416	46	5	16	5	1	116	12.6	7.44	11.75	3
A0A2D3E2W1	Calpain-B-like protein (Fragment) OS=Procambarus clarkii OX=6728 PE=2 SV=1	0	15.368	12	8	12	4	1	843	95.5	4.94	19.46	7
A0A2P2HW22	Fructose-bisphosphate aldolase OS=Hirondellea gigas OX=1518452 PE=2 SV=1	0	15.317	25	6	21	4	1	365	40.1	7.05	7.08	2
A0A0P4WFV4	Uncharacterized protein OS=Scylla olivacea OX=85551 PE=4 SV=1	0	15.185	24	5	25	1	1	180	19.7	4.41	12.05	3
A0A0P4W437	Uncharacterized protein OS=Scylla olivacea OX=85551 PE=4 SV=1	0	15.179	28	6	14	1	1	216	24.5	5.9	17.76	4
A0A0P4WL68	40S ribosomal protein S12 OS=Scylla olivacea OX=85551 PE=3 SV=1	0	15.14	29	4	10	4	1	138	14.9	6.74	5.15	2
C0L087	Beta-actin (Fragment) OS=Neohelice granulata OX=53323 PE=2 SV=1	0	15.125	51	3	27	1	1	84	9.5	5.03	11.87	2
A0A0B4UBB1	Rab11A OS=Macrobrachium rosenbergii OX=79674 PE=2 SV=1	0	15.057	29	6	14	1	1	214	23.7	5.48	19.87	5
Q94570	Tubulin alpha-2 chain OS=Homarus americanus OX=6706 PE=2 SV=1	0	15.038	18	5	7	2	1	451	50.2	5.19	17.21	5
A0A097ZS79	Heat Shock Protein 70 kDa form 2 (Fragment) OS=Gammarus pulex OX=52641 GN=hsp70-2 PE=2 SV=1	0	14.865	13	5	12	2	1	585	64.3	5.47	11.42	3
A0A0P4W1P2	Uncharacterized protein OS=Scylla olivacea OX=85551 PE=4 SV=1	0	14.75	16	6	10	6	1	441	49.4	6.4	5.44	2
A0A0A0P850	Catalase OS=Penaeus japonicus OX=27405 GN=CAT PE=2 SV=1	0	14.723	11	4	8	3	1	520	58.9	7.4	15.34	4
A0A2P1JJ34	Guanine nucleotide-binding protein G(Q) subunit alpha (Fragment) OS=Procambarus clarkii OX=6728 GN=Gnaq PE=2 SV=1	0	14.639	22	6	8	6	1	353	41.5	5.67	17.76	6
O01943	Tubulin alpha chain (Fragment) OS=Gecarcinus lateralis OX=6769 PE=2 SV=1	0	14.599	14	5	8	1	1	443	49.2	5.19	9.54	2
A0A0P4WHU5	Citrate synthase OS=Scylla olivacea OX=85551 PE=3 SV=1	0	14.598	16	6	16	5	1	476	52.1	7.17	11.3	4
A0A1B1IJM9	Rap GTPase OS=Penaeus japonicus OX=27405 PE=2 SV=1	0	14.39	34	5	12	2	1	186	20.9	6.68	17.56	5
A0A0P4WJH6	Uncharacterized protein OS=Scylla olivacea OX=85551 PE=3 SV=1	0	14.352	12	7	10	2	1	780	89.7	4.92	11.24	4
V9PN68	Sex-lethal OS=Eriocheir sinensis OX=95602 GN=Sxl2 PE=2 SV=1	0	14.101	23	5	17	5	1	318	34.4	9.33	19.93	5
A0A0N7ZFP2	Ubiquitin-40S ribosomal protein S27a OS=Daphnia magna OX=35525 PE=4 SV=1	0	14.066	41	5	56	5	1	116	13.4	10.13	25.51	4
A0A0P4W2W4	Uncharacterized protein OS=Scylla olivacea OX=85551 PE=4 SV=1	0	13.712	3	5	9	5	1	2722	292.6	6.14	11.84	4
A0A0P5IXA5	Tubulin alpha chain (Fragment) OS=Daphnia magna OX=35525 PE=3 SV=1	0	13.615	16	4	9	1	1	359	39.7	6.52	17.24	3
A0A0P4YPQ5	Uncharacterized protein (Fragment) OS=Daphnia magna OX=35525 PE=4 SV=1	0	13.542	25	5	35	1	1	218	25.2	8.1	20.42	3
A0A0P4WFZ3	Uncharacterized protein OS=Scylla olivacea OX=85551 PE=4 SV=1	0	13.461	18	4	10	4	1	288	32.4	4.88	16.71	4
A0A0P4X030	Uncharacterized protein OS=Scylla olivacea OX=85551 PE=3 SV=1	0	13.455	20	5	12	5	1	397	43.9	7.49	13.11	4
A0A0N7ZDQ4	Uncharacterized protein OS=Scylla olivacea OX=85551 PE=3 SV=1	0	13.208	26	4	18	4	1	136	15.4	5.72	9.01	3
Q8WR11	Collagenolytic serine protease OS=Paralithodes camtschaticus OX=6741 PE=2 SV=1	0	13.143	39	3	6	3	1	270	28.1	4.7	15.17	3
C1C0L3	Peptidyl-prolyl cis-trans isomerase OS=Caligus clemensi OX=344056 GN=CYP5 PE=2 SV=1	0	13.031	24	4	9	3	1	166	17.9	9.09	12.09	3
A0A0P5P1G0	ATP synthase subunit alpha OS=Daphnia magna OX=35525 PE=3 SV=1	0	12.94	12	4	11	1	1	459	49.8	9.04	15.36	4
A0A0P5PIX0	Putative Myosin heavy chain, non-muscle (Fragment) OS=Daphnia magna OX=35525 PE=3 SV=1	0	12.933	7	5	8	2	1	822	93.2	8.44	12.71	4
A0A0M4J107	Eukaryotic translation initiation factor 5A OS=Procambarus clarkii OX=6728 PE=2 SV=1	0	12.765	24	4	10	2	1	157	17.1	5.39	11.32	3
A0A0P6C4Z7	Ras-related protein Rab-2A OS=Daphnia magna OX=35525 PE=4 SV=1	0	12.708	18	4	11	4	1	266	29.4	6.14	13.58	4
W6MGZ7	Glutathione-s-transferase-like-3 protein (Fragment) OS=Pagurus bernhardus OX=174397 PE=3 SV=1	0	12.697	22	5	5	5	1	232	25.9	7.75	16.66	5
A0A221I026	Interleukin enhancer-binding factor 2-like protein OS=Macrobrachium nipponense OX=159736 PE=2 SV=1	0	12.605	21	6	6	6	1	400	44.2	6.16	17.42	6
I4EC50	Hemocyanin alpha subunit 1 OS=Caridina multidentata OX=293153 GN=HcA1 PE=2 SV=1	0	12.473	6	5	35	1	1	681	78.5	5.87	13.46	2
A0A386H750	Endoplasmin (Fragment) OS=Procambarus clarkii OX=6728 GN=HSP90B1 PE=2 SV=1	0	12.306	9	6	13	2	1	785	89.7	4.87	14.16	5
A0A1R7T362	Glycoprotein 94 OS=Penaeus vannamei OX=6689 GN=GRP94 PE=2 SV=1	0	12.202	10	6	15	1	1	796	91.1	4.78	18.07	6
A0A1M4BLV5	Serine/threonine-protein phosphatase OS=Macrobrachium rosenbergii OX=79674 GN=CaN PE=2 SV=1	0	12.145	17	6	12	1	1	538	60.1	6.38	5.39	3
A0A0B4UHQ1	Serine/threonine-protein phosphatase OS=Eriocheir sinensis OX=95602 GN=CN-A PE=2 SV=1	0	12.129	18	6	11	1	1	511	57.4	6.38	3.09	2
W6MNM1	Prophenoloxidase-like-2 protein (Fragment) OS=Pagurus bernhardus OX=174397 GN=prophenoloxidase-like-2 PE=4 SV=1	0	12.123	36	3	8	3	1	159	17.8	7.74	13.77	3
J9PNK3	T-complex protein 1 subunit eta OS=Macrobrachium rosenbergii OX=79674 PE=2 SV=1	0	12.113	11	4	4	3	1	544	59.7	6.62	12.74	4
A0A0P6ICY9	Ras-related protein Rab-5A OS=Daphnia magna OX=35525 PE=4 SV=1	0	11.795	16	4	7	4	1	356	38.9	9.29	12.28	3
A0A0P4VUT4	Uncharacterized protein OS=Scylla olivacea OX=85551 PE=4 SV=1	0	11.696	43	6	11	6	1	163	18.9	8.9	5	2
I1X3U2	Cold shock Y-box protein OS=Cherax quadricarinatus OX=27406 PE=2 SV=1	0	11.572	15	4	7	4	1	324	35.8	9.76	10.04	3
A0A2H4N1W7	40S ribosomal protein SA OS=Cherax quadricarinatus OX=27406 PE=2 SV=1	0	11.51	24	4	6	3	1	308	33.1	4.98	4.75	2
A0A0P4WCN7	AMP deaminase OS=Scylla olivacea OX=85551 PE=3 SV=1	0	11.375	7	4	7	3	1	769	88.4	5.92	7.07	2
W6MNJ4	Glutathione-s-transferase-like-6 protein (Fragment) OS=Pagurus bernhardus OX=174397 PE=3 SV=1	0	11.322	33	4	6	4	1	206	23.5	8.06	15.5	4
Q8MVU2	Tubulin alpha chain (Fragment) OS=Homarus gammarus OX=6707 GN=TUBA1 PE=3 SV=1	0	11.225	15	5	11	1	1	396	43.7	6.28	14.43	4
D0EWY2	Ras-related protein Rap-1b OS=Scylla paramamosain OX=85552 PE=2 SV=1	0	11.146	27	4	9	1	1	184	20.7	5.77	9.39	3
A0A0P4W337	Uncharacterized protein OS=Scylla olivacea OX=85551 PE=4 SV=1	0	10.952	14	3	10	3	1	337	37	6.54	13.67	3
A0A0P6IJW6	Transitional endoplasmic reticulum ATPase TER94 OS=Daphnia magna OX=35525 PE=3 SV=1	0	10.914	9	5	10	1	1	692	77.1	6.16	15.06	5
A0A0P4W2K2	Uncharacterized protein OS=Scylla olivacea OX=85551 PE=4 SV=1	0	10.775	6	5	10	5	1	963	106.8	5.49	14.57	5
A0A0A7DMR6	Chloride intracellular channel OS=Portunus trituberculatus OX=210409 PE=2 SV=1	0	10.759	21	3	6	3	1	253	29.2	6.35	9.28	2
W6MET8	Thioredoxin-like-1 protein (Fragment) OS=Pagurus bernhardus OX=174397 GN=thioredoxin-like-1 PE=4 SV=1	0	10.726	17	5	8	5	1	324	35.5	5.4	13.47	5
A0A0N8BUI8	Uncharacterized protein OS=Daphnia magna OX=35525 PE=4 SV=1	0	10.64	10	2	14	1	1	265	30	9.35	13.53	2
A0A0P4WF59	Uncharacterized protein OS=Scylla olivacea OX=85551 PE=3 SV=1	0	10.602	15	4	5	4	1	377	43.7	5.6	9.98	3
A0A1P8AL41	Tubulin beta (Fragment) OS=Penaeus vannamei OX=6689 PE=2 SV=1	0	10.565	35	4	11	2	1	181	20.4	6.9	4.98	2
D2DSK7	F1-ATP synthase beta subunit (Fragment) OS=Scylla paramamosain OX=85552 PE=2 SV=1	0	10.466	90	4	11	1	1	73	7.6	5	12.8	4
D0UN61	Alpha-spectrin (Fragment) OS=Libinia emarginata OX=6807 PE=2 SV=1	0	10.426	60	4	6	1	1	95	11.2	4.77	10.36	3
A0A0P6I7V3	Myosin light chain kinase OS=Daphnia magna OX=35525 PE=4 SV=1	0	10.392	1	5	10	1	1	8937	991.3	6.39	8.83	3
Q197G1	Tail muscle elongation factor 1 gamma OS=Procambarus clarkii OX=6728 PE=2 SV=1	0	10.351	8	3	5	3	1	451	51.5	7.55	5.41	2
A0A0P6B4D3	Cartilage oligomeric matrix protein OS=Daphnia magna OX=35525 PE=4 SV=1	0	10.322	5	4	6	2	1	1194	131.2	4.81	9.34	3
A0A0P4VY43	Serine/threonine-protein phosphatase OS=Scylla olivacea OX=85551 PE=3 SV=1	0	10.279	20	4	5	4	1	309	35.6	5.54	9.2	3
A0A0P4W034	Dipeptidyl peptidase 3 OS=Scylla olivacea OX=85551 PE=3 SV=1	0	10.202	8	5	9	5	1	718	80.7	5.41	5.25	2
A0A0A8WFR3	Citrate synthase (Fragment) OS=Lithodes maja OX=174393 GN=cs PE=2 SV=1	0	10.199	32	4	5	3	1	135	15	7.56	6.39	2
A0A0P4WBT5	Reticulon-like protein OS=Scylla olivacea OX=85551 PE=4 SV=1	0	10.185	18	3	9	3	1	232	25.2	6.57	7.22	2
A0A0P4WS33	Uncharacterized protein OS=Scylla olivacea OX=85551 PE=4 SV=1	0	10.176	7	2	5	2	1	400	46.3	5.2	5.91	2
E2S087	Fructose 1,6-bisphosphatase OS=Penaeus japonicus OX=27405 GN=MjFBPase PE=2 SV=1	0	10.076	8	2	8	1	1	338	36.6	6.92	7.9	2
A0A0P4WSP3	Catalase OS=Scylla olivacea OX=85551 PE=3 SV=1	0	10.072	14	5	6	4	1	517	58.6	7.05	8.99	3
A0A385L3J1	T-complex protein 1 subunit alpha (Fragment) OS=Procambarus clarkii OX=6728 GN=Tcp1 PE=2 SV=1	0	10.046	11	4	4	4	1	555	59.7	6.48	12.8	4
A0A346QR80	26S proteasome non-ATPase regulatory subunit 2-like protein (Fragment) OS=Procambarus clarkii OX=6728 GN=Psmd2 PE=2 SV=1	0	9.933	6	3	3	3	1	722	79.6	5.33	6.85	2
A0A0P4WFE2	Aminopeptidase OS=Scylla olivacea OX=85551 PE=3 SV=1	0	9.911	8	4	4	4	1	867	98.3	5.66	4.72	2
A0A0K2VCC2	Actin, indirect flight musclelike [Apis florea] (Fragment) OS=Lepeophtheirus salmonis OX=72036 PE=3 SV=1	0	9.685	23	3	4	1	1	318	35.7	5.43	7.81	2
A0A2P2HWA7	Actin-5, muscle-specific-like (Fragment) OS=Hirondellea gigas OX=1518452 PE=2 SV=1	0	9.677	19	3	14	2	1	190	20.9	5.11	6.01	2
A0A2P2I0V8	Hemocyanin subunit 1 (Fragment) OS=Hirondellea gigas OX=1518452 PE=2 SV=1	0	9.672	6	5	68	1	1	677	77.9	5.54	6.79	2
F8ULE0	Tcp-1-beta OS=Penaeus vannamei OX=6689 PE=2 SV=1	0	9.554	11	3	3	3	1	535	57.9	5.43	11.29	3
A0A0P6C200	GTP-binding nuclear protein OS=Daphnia magna OX=35525 PE=3 SV=1	0	9.553	13	4	7	4	1	331	37.3	8.28	5.88	2
Q3Y596	Superoxide dismutase OS=Macrobrachium rosenbergii OX=79674 PE=2 SV=1	0	9.534	22	3	9	3	1	218	23.8	7.59	11.93	3
A0A2P2HWB5	Myosin regulatory light chain sqh-like (Fragment) OS=Hirondellea gigas OX=1518452 PE=2 SV=1	0	9.526	32	4	6	3	1	181	20.7	4.84	12.3	2
A0A0N7ZB94	Uncharacterized protein OS=Scylla olivacea OX=85551 PE=4 SV=1	0	9.507	10	3	7	3	1	475	52.5	7.52	4.79	2
W6MEP1	Peroxiredoxin6-like protein OS=Pagurus bernhardus OX=174397 GN=peroxiredoxin6-like PE=4 SV=1	0	9.483	23	3	6	2	1	218	24.1	5.78	10.73	3
A0A0P5FSR8	TAR DNA-binding protein OS=Daphnia magna OX=35525 PE=4 SV=1	0	9.363	5	3	8	3	1	719	77.8	7.37	10.83	3
A0A0P4WBD8	Uncharacterized protein OS=Scylla olivacea OX=85551 PE=4 SV=1	0	9.219	5	3	3	2	1	1254	140.7	5.15	11.1	3
F8QXK4	Myosin (Fragment) OS=Scylla paramamosain OX=85552 PE=2 SV=1	0	9.169	23	3	10	2	1	184	20.5	9.06	15.98	3
A0A2P2IF01	V-ATPase A (Fragment) OS=Hirondellea gigas OX=1518452 PE=2 SV=1	0	9.146	32	3	4	1	1	148	17.5	5.03	7.06	2
A7TZ31	Actin (Fragment) OS=Lepeophtheirus salmonis OX=72036 PE=2 SV=1	0	9.051	36	3	6	1	1	139	15.6	6.54	7.12	2
W6MEX6	Peroxiredoxin-like-2 protein (Fragment) OS=Pagurus bernhardus OX=174397 GN=peroxiredoxin-like-2 PE=4 SV=1	0	9.028	26	3	4	3	1	163	18	6.07	10.77	3
A0A0P4WI42	Uncharacterized protein OS=Scylla olivacea OX=85551 PE=4 SV=1	0	9.026	18	6	9	6	1	511	57.9	7.42	9.54	4
A0A2P2HXI8	Centrosomal protein of 290 kDa-like (Fragment) OS=Hirondellea gigas OX=1518452 PE=2 SV=1	0	8.993	6	3	7	2	1	728	84.8	5.43	10.15	3
A0A0P4W546	Uncharacterized protein OS=Scylla olivacea OX=85551 PE=4 SV=1	0	8.626	27	5	10	3	1	203	23.1	7.78	11.06	4
A0A0P4WJY7	Uncharacterized protein OS=Scylla olivacea OX=85551 PE=4 SV=1	0	8.53	15	3	5	3	1	247	27.2	9.83	9.78	3
A0A2K8C5K5	Chitin deacetylase (Fragment) OS=Callinectes sapidus OX=6763 PE=2 SV=1	0	8.284	5	2	5	2	1	517	59.4	5.26	10.78	2
K9J9V3	DEAD(Asp-Glu-Ala-Asp) box polypeptide 39 OS=Macrobrachium nipponense OX=159736 GN=DDX39 PE=2 SV=1	0	8.095	9	3	3	3	1	432	49	5.5	8.65	3
Q5IW12	Calpain B OS=Gecarcinus lateralis OX=6769 GN=CalpB PE=2 SV=1	0	8.075	8	5	8	1	1	754	87.5	4.61	6.75	3
A0A2P2HVH3	Catalase OS=Hirondellea gigas OX=1518452 PE=2 SV=1	0	8.012	7	2	2	1	1	509	57.1	7.77	8.04	2
A0A0U1X041	Cathepsin D OS=Penaeus japonicus OX=27405 GN=catD PE=2 SV=1	0	7.978	10	3	8	1	1	386	41.9	6.68	9.58	3
A9XXR5	Putative alpha-spectrin protein (Fragment) OS=Nebalia hessleri OX=85135 PE=2 SV=1	0	7.964	47	3	4	1	1	99	11.4	4.48	10.17	3
A0A286RXT7	Rho GDP-dissociation inhibitor 2-like protein (Fragment) OS=Procambarus clarkii OX=6728 GN=ARHGDIB PE=2 SV=1	0	7.947	17	2	5	2	1	200	22.9	5.27	11.11	2
A0A0P6I1C4	Filamin-A OS=Daphnia magna OX=35525 PE=4 SV=1	0	7.852	1	3	10	2	1	2454	263.1	6.34	6.29	3
A0A2S1TY87	Cathepsin D OS=Eriocheir sinensis OX=95602 GN=catD PE=2 SV=1	0	7.813	10	3	7	1	1	385	41.6	6.9	6.92	2
A0A2P2HYW2	Heterogeneous nuclear ribonucleoprotein Q-like (Fragment) OS=Hirondellea gigas OX=1518452 PE=2 SV=1	0	7.729	6	3	6	3	1	593	65.4	7.03	6.84	3
A0A0A8WIN5	Putative elongation factor alpha 1a (Fragment) OS=Lithodes maja OX=174393 GN=eef1a PE=2 SV=1	0	7.719	25	5	10	1	1	316	34.7	8.38	8.29	3
D2DT31	S3Ae ribosomal protein-like protein (Fragment) OS=Scylla paramamosain OX=85552 PE=2 SV=1	0	7.491	15	3	5	3	1	220	25	10.02	3.98	2
Q27306	Farnesoic acid o-methyltransferase OS=Homarus americanus OX=6706 PE=2 SV=1	0	7.461	7	2	4	2	1	276	31.4	4.75	10.03	2
A0A2P2HYS4	Small ubiquitin-related modifier OS=Hirondellea gigas OX=1518452 PE=2 SV=1	0	7.415	23	2	12	2	1	93	10.5	4.94	7.77	2
A0A0P4WHV2	Peptidylprolyl isomerase OS=Scylla olivacea OX=85551 PE=4 SV=1	0	7.363	11	2	10	2	1	243	26.8	4.87	10.16	2
A0A2I8B353	Paralithocin 3 OS=Paralithodes camtschaticus OX=6741 PE=1 SV=1	0	7.348	37	2	5	2	1	76	8.2	8.51	6.94	2
A0A0N7Z9W3	T-complex protein 1 subunit gamma OS=Scylla olivacea OX=85551 PE=3 SV=1	0	7.321	6	3	4	3	1	549	59.7	6.25	8.66	3
A0A164LQG6	Testin OS=Daphnia magna OX=35525 GN=APZ42_032598 PE=4 SV=1	0	7.23	3	3	16	1	1	962	107.6	7.68	4.57	2
F5ANJ1	Ubiquitin-conjugating enzyme E2 b OS=Eriocheir sinensis OX=95602 PE=2 SV=1	0	7.23	36	3	7	3	1	147	16.7	7.34	6.89	2
A0A2H4DYP8	Manganese superoxide dismutase OS=Eriocheir sinensis OX=95602 PE=2 SV=1	0	7.216	14	4	10	1	1	288	31.4	6.8	8.55	3
A0A2P1JJ46	Neuroglian-like (Fragment) OS=Procambarus clarkii OX=6728 GN=Nrg PE=2 SV=1	0	7.135	4	3	4	2	1	1262	141.5	5.15	5.65	2
W6MEP7	Peroxiredoxin-like-3 protein (Fragment) OS=Pagurus bernhardus OX=174397 GN=peroxiredoxin-like-3 PE=4 SV=1	0	7.072	23	3	7	2	1	181	19.2	8.32	5.31	2
A0A0P4WZ69	Uncharacterized protein OS=Scylla olivacea OX=85551 PE=4 SV=1	0	7.06	14	3	6	3	1	293	32.6	6.57	5.74	2
A0A0P4W9G9	Uncharacterized protein OS=Scylla olivacea OX=85551 PE=4 SV=1	0	6.983	6	3	6	3	1	664	73.5	6.01	6.65	2
W6MH28	Peroxiredoxin-like-1 protein (Fragment) OS=Pagurus bernhardus OX=174397 GN=peroxiredoxin-like-1 PE=4 SV=1	0	6.862	32	3	6	3	1	154	17.1	5.24	9.35	3
A0A0P4WX37	Neurocalcin-delta B OS=Daphnia magna OX=35525 PE=4 SV=1	0	6.829	11	3	8	3	1	302	34.1	6.1	7.4	3
A0A0P6IAQ5	Isocitrate dehydrogenase [NADP], mitochondrial OS=Daphnia magna OX=35525 PE=4 SV=1	0	6.822	8	4	8	2	1	517	57.6	8.4	7.52	3
A0A0P4W5J6	Glucosamine-6-phosphate isomerase OS=Scylla olivacea OX=85551 PE=3 SV=1	0	6.756	19	4	5	2	1	339	38.2	7.53	5.73	2
A0A0P4WTV2	Uncharacterized protein OS=Scylla olivacea OX=85551 PE=4 SV=1	0	6.731	11	3	7	3	1	288	33.5	8.82	6.65	2
Q0GBZ2	ATP/ADP translocase OS=Pacifastacus leniusculus OX=6720 PE=2 SV=1	0	6.648	13	4	6	2	1	308	33.7	9.73	9.69	4
A0A0P4VYA0	Dynein light chain OS=Scylla olivacea OX=85551 PE=3 SV=1	0	6.526	26	2	4	2	1	126	14.2	9.23	4.95	2
A0A0N7ZDE5	Uncharacterized protein OS=Scylla olivacea OX=85551 PE=4 SV=1	0	6.463	9	2	2	2	1	410	43.4	5.3	6.54	2
W5ZZB8	Serine protease inhibitor OS=Penaeus japonicus OX=27405 PE=2 SV=1	0	6.458	6	3	6	3	1	412	46.3	5.73	12.28	3
A0A0P6BMH5	Cytosolic 10-formyltetrahydrofolate dehydrogenase OS=Daphnia magna OX=35525 PE=3 SV=1	0	6.409	3	3	5	1	1	1011	111	5.69	4.48	2
W6MET5	Cathepsin-B-like-1 protein (Fragment) OS=Pagurus bernhardus OX=174397 GN=cathepsin-B-like-1 PE=3 SV=1	0	6.4	19	3	3	3	1	322	35.8	6.42	9.26	3
A0A0P6IZ50	Calreticulin (Fragment) OS=Daphnia magna OX=35525 PE=3 SV=1	0	6.355	7	2	7	1	1	358	41.2	4.7	7.52	2
A0A0P4WE35	Actin-related protein 2/3 complex subunit 5 OS=Scylla olivacea OX=85551 PE=3 SV=1	0	6.348	21	3	4	3	1	153	16.9	5.6	7.37	3
C3S7J5	TAR RNA-binding protein 2 OS=Penaeus chinensis OX=139456 PE=2 SV=1	0	6.325	11	2	4	2	1	343	36.8	7.52	8.4	2
A0A0N8DI82	Myosin light chain kinase, smooth muscle OS=Daphnia magna OX=35525 PE=4 SV=1	0	6.178	0	4	7	1	1	22277	2479.1	5.14	3.9	2
D0UPV4	Glucosamine-6-phosphate isomerase (Fragment) OS=Libinia emarginata OX=6807 PE=2 SV=1	0	6.056	21	3	5	1	1	176	19.5	6.07	8.62	3
I6YF21	Glucan pattern-recognition lipoprotein OS=Penaeus chinensis OX=139456 PE=4 SV=1	0	5.86	1	2	8	2	1	2139	240.6	6.34	9.68	2
A0A0P4WK81	Clathrin heavy chain OS=Scylla olivacea OX=85551 PE=3 SV=1	0	5.747	2	3	4	3	1	1683	192.5	5.81	6.03	2
A0A142G5I8	Adenine nucleotide translocase OS=Macrobrachium rosenbergii OX=79674 GN=ANT PE=2 SV=1	0	5.686	13	4	7	2	1	307	33.4	9.74	9.9	4
S5M419	CMnSOD OS=Palaemon carinicauda OX=392227 PE=2 SV=1	0	5.493	14	4	8	2	1	286	31.2	6.58	8.49	3
A0A0N7ZDR2	T-complex protein 1 subunit delta OS=Scylla olivacea OX=85551 PE=3 SV=1	0	5.29	5	2	2	2	1	534	57.6	7.91	6.83	2
A0A0P4XG71	Ras-related protein Rab-6A OS=Daphnia magna OX=35525 PE=4 SV=1	0	5.288	11	2	3	1	1	292	33.1	5.6	6.98	2
A0A0P4VVB7	Uncharacterized protein OS=Scylla olivacea OX=85551 PE=4 SV=1	0	5.205	4	3	4	1	1	914	100.7	4.46	5.97	2
A0A2P2HWP5	Adenosylhomocysteinase (Fragment) OS=Hirondellea gigas OX=1518452 PE=2 SV=1	0	5.205	7	3	6	1	1	430	47.4	6.2	8.7	3
A0A0N7ZAE0	Glucose-6-phosphate 1-dehydrogenase OS=Scylla olivacea OX=85551 PE=3 SV=1	0	5.101	6	3	5	2	1	528	60	6.55	4.67	2
A0A0P6ILC2	Putative Heterogeneous nuclear ribonucleoprotein D OS=Daphnia magna OX=35525 PE=4 SV=1	0	5.09	4	2	5	2	1	341	37.1	8.37	6.78	2
A0A2P2I286	Proteasome subunit alpha type OS=Hirondellea gigas OX=1518452 PE=2 SV=1	0	5.008	13	3	6	1	1	246	27.4	6.14	5.5	2
A0A0P4VXP5	Uncharacterized protein OS=Scylla olivacea OX=85551 PE=4 SV=1	0	5.003	22	2	4	2	1	137	15.2	6.55	6.71	2
A0A2P2IG06	Adenosylhomocysteinase (Fragment) OS=Hirondellea gigas OX=1518452 PE=2 SV=1	0	4.907	17	3	5	1	1	180	19.7	5.8	7.43	3
A0A0P4WDP8	Uncharacterized protein OS=Scylla olivacea OX=85551 PE=4 SV=1	0	4.778	9	2	2	2	1	385	41.1	8.41	7.46	2
A0A2P2I1P4	Adenosine monophosphate deaminase 2 (Fragment) OS=Hirondellea gigas OX=1518452 PE=2 SV=1	0	4.766	3	2	4	1	1	798	91.5	6.4	5.17	2
A0A0P4WEP4	Uncharacterized protein OS=Scylla olivacea OX=85551 PE=4 SV=1	0	4.747	5	2	3	2	1	486	54.4	6.62	5.61	2
A9XZH5	Putative 6-phosphogluconate dehydrogenase (Fragment) OS=Cypridopsis vidua OX=230730 PE=2 SV=1	0	4.631	10	2	3	2	1	251	27.8	7.72	6.82	2
A0A0P6C408	Ras-related protein Rab-14 OS=Daphnia magna OX=35525 PE=4 SV=1	0	4.397	7	2	3	1	1	356	39.8	6.42	6.25	2
A0A0P4W557	Uncharacterized protein OS=Scylla olivacea OX=85551 PE=4 SV=1	0	4.375	1	2	5	2	1	1815	201	5.14	5.33	2
W6MGY2	C-type-lectin-like-6 protein (Fragment) OS=Pagurus bernhardus OX=174397 GN=C-type-lectin-like-6 PE=4 SV=1	0	4.331	18	2	3	2	1	110	12.7	5.39	5.61	2
B1A3Q0	Peroxiredoxin OS=Penaeus monodon OX=6687 PE=2 SV=1	0	4.191	8	3	8	3	1	245	27.5	6.02	4.32	2
A0A2P2HWJ3	Spondin-1-like (Fragment) OS=Hirondellea gigas OX=1518452 PE=2 SV=1	0	4.171	4	2	3	2	1	822	92.4	7.43	6.39	2
A0A0P4WFK2	T-complex protein 1 subunit eta OS=Scylla olivacea OX=85551 PE=3 SV=1	0	3.945	7	2	2	1	1	541	59.3	6.55	6.33	2
A0A0N8A6Z3	Glucose-6-phosphate 1-dehydrogenase OS=Daphnia magna OX=35525 PE=3 SV=1	0	3.927	3	2	3	1	1	611	70.4	7.15	4.5	2
A0A0P4W8I2	Uncharacterized protein OS=Scylla olivacea OX=85551 PE=4 SV=1	0	3.904	4	2	5	2	1	243	26.6	4.82	4.72	2
A0A0P4VYN7	Uncharacterized protein OS=Scylla olivacea OX=85551 PE=3 SV=1	0	3.876	8	2	2	2	1	433	48.2	5.91	6.46	2
A0A0P5TRU4	Isocitrate dehydrogenase [NADP], mitochondrial OS=Daphnia magna OX=35525 PE=4 SV=1	0	3.73	4	2	5	1	1	562	63	8	4.67	2
A0A0N7ZCM0	Uncharacterized protein OS=Scylla olivacea OX=85551 PE=4 SV=1	0	3.616	6	2	2	2	1	490	55.4	6.33	5.97	2
A0A0P5PMV0	Histone H2B OS=Daphnia magna OX=35525 PE=3 SV=1	0	3.52	22	2	8	1	1	106	11.9	10.08	6.64	2
A0A2H4GVG6	Peroxiredoxin OS=Penaeus monodon OX=6687 PE=2 SV=1	0	3.507	10	2	2	2	1	227	25.1	6.68	5.45	2
A0A0N8BXJ2	Glutamate dehydrogenase OS=Daphnia magna OX=35525 PE=3 SV=1	0	3.436	7	2	8	1	1	446	49.7	9.83	9.45	2
A0A0P4VQI7	Uncharacterized protein OS=Scylla olivacea OX=85551 PE=4 SV=1	0	3.428	3	2	4	2	1	655	73.7	6.8	5.03	2
A0A162RUG2	Putative RNA-binding protein 38 OS=Daphnia magna OX=35525 GN=APZ42_012464 PE=3 SV=1	0	3.38	1	2	6	2	1	1283	142	8.53	4.7	2
Q76DK1	Alpha2-macroglobulin homolog OS=Penaeus japonicus OX=27405 PE=2 SV=1	0	3.238	2	3	6	2	1	1505	167.7	5.85	6.7	3
E9GHJ1	Uncharacterized protein OS=Daphnia pulex OX=6669 GN=DAPPUDRAFT_303718 PE=4 SV=1	0	2.806	4	2	2	2	1	525	57.3	7.46	4.12	2
C1C014	Ras-related protein Rab-3 OS=Caligus clemensi OX=344056 GN=RAB3 PE=2 SV=1	0	2.697	7	2	3	1	1	359	40.2	9.48	3.05	2
Q9NFY7	Phosphoenolpyruvate carboxykinase OS=Penaeus vannamei OX=6689 GN=pepck PE=2 SV=1	0	2.594	3	2	2	2	1	645	71.8	7.52	4.4	2
I1TLI5	Proteasome subunit alpha type OS=Penaeus monodon OX=6687 PE=2 SV=1	0	2.494	8	2	2	2	1	254	27.8	5.41	4.05	2
A0A0P4WED4	Uncharacterized protein OS=Scylla olivacea OX=85551 PE=4 SV=1	0	2.493	5	2	2	2	1	443	49.5	5.82	4.99	2
A0A0M5JDJ0	Gastrolith protein 59 OS=Cherax quadricarinatus OX=27406 GN=GAP 59 PE=2 SV=1	0	2.423	4	2	2	1	1	534	60.9	5.07	3.82	2
D2DSU2	Chaperonin zeta subunit OS=Scylla paramamosain OX=85552 PE=2 SV=1	0	2.306	11	2	2	2	1	301	33.2	7.83	5.07	2
A0A0P5LRB0	Histone H2B (Fragment) OS=Daphnia magna OX=35525 PE=3 SV=1	0	2.225	18	2	5	1	1	134	15	10.29	3.29	2

## Sheet: Edible crab raw meat
Accession	Description	Exp. q-value: Combined	Sum PEP Score	Coverage [%]	# Peptides	# PSMs	# Unique Peptides	# Protein Groups	# AAs	MW [kDa]	calc. pI	Score Sequest HT: H2 Sequest HT	# Peptides (by Search Engine): H2 Sequest HT
A2V734	Tropomyosin slow-tonic isoform OS=Paralithodes camtschaticus OX=6741 GN=Tm-Pane-tonic PE=2 SV=1	0	320.376	88	56	1506	8	1	284	32.8	4.74	158.28	23
A0A0P4W1N3	Uncharacterized protein OS=Scylla olivacea OX=85551 PE=4 SV=1	0	274.617	31	57	257	24	1	2228	239.7	6.09	311.52	45
A2V733	Tropomyosin fast isoform OS=Paralithodes camtschaticus OX=6741 GN=Tm-Parc-fast PE=2 SV=1	0	271.36	88	54	1402	8	1	284	32.7	4.74	137.28	19
Q86GD6	Projectin OS=Procambarus clarkii OX=6728 GN=proj PE=2 SV=1	0	270.798	12	81	247	69	1	8625	962	6.43	215.41	51
Q283K8	Cryptocyanin 2 OS=Metacarcinus magister OX=29965 GN=Cc2 PE=2 SV=1	0	246.368	53	39	373	15	1	674	78.2	6.1	476.6	36
A0A0P4W0L1	Uncharacterized protein OS=Scylla olivacea OX=85551 PE=4 SV=1	0	244.229	57	51	268	10	1	890	102.9	5.41	203.09	41
A0A0P4WJV7	Uncharacterized protein OS=Scylla olivacea OX=85551 PE=4 SV=1	0	239.462	42	77	164	43	1	2415	277.4	5.14	90.73	29
A0A2P1JJ58	Alpha-actinin, sarcomeric-like isoform X1 (Fragment) OS=Procambarus clarkii OX=6728 GN=Actn PE=2 SV=1	0	232.024	54	48	260	7	1	890	102.7	5.35	169.73	35
Q6E7L4	Slow-tonic S2 tropomyosin OS=Homarus americanus OX=6706 PE=2 SV=1	0	229.502	87	51	1335	5	1	284	32.9	4.77	128.6	21
O96992	Cryptocyanin (Fragment) OS=Metacarcinus magister OX=29965 GN=CC1 PE=2 SV=1	0	227.654	48	36	464	7	1	653	75.7	5.78	542.55	31
Q6XGZ8	Slow muscle myosin S1 heavy chain (Fragment) OS=Homarus americanus OX=6706 PE=2 SV=1	0	226.685	50	34	267	9	1	507	58.5	5.27	94.38	18
A2V735	Tropomyosin OS=Chionoecetes opilio OX=41210 GN=TM1 PE=1 SV=1	0	220.884	70	44	1323	1	1	284	32.7	4.82	151.92	23
A0A288ZBA6	Myosin heavy chain OS=Palaemon carinicauda OX=392227 GN=myosin heavy chain PE=2 SV=1	0	212.5	21	41	289	6	1	1913	217.7	6.05	119.73	25
Q5G2A6	Hemocyanin subunit 3 OS=Metacarcinus magister OX=29965 GN=Hc3 PE=2 SV=1	0	206.283	39	23	453	12	1	669	77.4	5.45	506.74	22
C0LU07	Tropomysin OS=Procambarus clarkii OX=6728 PE=2 SV=1	0	193.494	79	46	1230	2	1	284	32.8	4.77	107.59	17
Q23707	Hemocyanin subunit 6 OS=Metacarcinus magister OX=29965 GN=HC6 PE=2 SV=2	0	192.52	36	26	446	7	1	676	77.2	5.68	489.64	23
A2V737	Tropomyosin slow-tonic isoform OS=Erimacrus isenbeckii OX=299522 GN=Tm-Erii-tonic PE=2 SV=1	0	187.809	77	44	1266	3	1	284	32.8	4.82	136.42	23
A0A0P4W155	Uncharacterized protein OS=Scylla olivacea OX=85551 PE=3 SV=1	0	174.771	77	40	1077	0	1	284	32.8	4.75	108.29	19
A0A2P1JJ42	Filamin-A isoform X5 (Fragment) OS=Procambarus clarkii OX=6728 GN=Flna PE=2 SV=1	0	174.615	26	40	187	7	1	1568	167.8	6.13	185.41	30
Q5G2A5	Hemocyanin subunit 4 OS=Metacarcinus magister OX=29965 GN=Hc4 PE=2 SV=1	0	172.68	36	26	482	2	1	675	77	5.58	532.97	24
A5D6I3	Tropomyosin OS=Squilla aculeata OX=258341 PE=2 SV=1	0	171.502	72	41	993	7	1	284	32.8	4.67	82.87	13
Q95YM2	I-connectin OS=Procambarus clarkii OX=6728 GN=I-con PE=2 SV=1	0	168.159	7	52	139	41	1	17352	1961.1	5.22	90.3	26
Q9N2R3	Tropomyosin (Fragment) OS=Charybdis feriata OX=65693 PE=1 SV=1	0	160.51	83	38	867	2	1	264	30.4	4.78	101.69	17
A0A0P6C1H6	Myosin heavy chain, non-muscle OS=Daphnia magna OX=35525 PE=3 SV=1	0	157.328	16	33	217	2	1	1951	223.7	6.25	86.29	16
Q5G2A8	Hemocyanin subunit 1 OS=Metacarcinus magister OX=29965 GN=Hc1 PE=2 SV=1	0	145.968	32	26	244	5	1	662	76.2	5.87	244.39	22
A0A385XVP7	Myosin heavy chain type 2 OS=Palaemon carinicauda OX=392227 PE=2 SV=1	0	133.848	20	36	159	12	1	1909	216.8	5.82	55.7	14
H9B3Y9	Beta-actin OS=Scylla paramamosain OX=85552 PE=2 SV=1	0	131.357	67	23	226	0	1	376	41.8	5.39	113.94	15
A0A0P4VYA7	Alpha-1,4 glucan phosphorylase OS=Scylla olivacea OX=85551 PE=3 SV=1	0	128.057	48	35	114	7	1	849	97.7	6.84	119.52	29
B6EAU2	Skeletal muscle actin 2 OS=Homarus americanus OX=6706 PE=2 SV=1	0	125.277	60	20	209	2	1	376	41.8	5.39	101.63	12
A0A0P4W750	Spectrin beta chain OS=Scylla olivacea OX=85551 PE=3 SV=1	0	123.523	25	43	85	37	1	2397	277.7	5.31	57.1	18
Q962V5	Alpha actin OS=Homarus americanus OX=6706 PE=2 SV=1	0	123.49	58	20	210	0	1	377	41.9	5.31	104.22	13
Q5G2A7	Hemocyanin subunit 2 OS=Metacarcinus magister OX=29965 GN=Hc2 PE=2 SV=1	0	123.339	25	21	210	4	1	663	76	5.87	209.75	17
A0A0N7ZC13	Uncharacterized protein OS=Scylla olivacea OX=85551 PE=4 SV=1	0	121.506	45	26	113	20	1	503	58.2	5.63	49.72	8
A0A0M3R6K2	Alpha actin-like protein (Fragment) OS=Nephrops norvegicus OX=6829 PE=2 SV=1	0	117.913	60	19	183	1	1	344	38.4	5.85	94.53	11
U3M6N8	Skeletal muscle actin 2 OS=Portunus trituberculatus OX=210409 PE=2 SV=1	0	116.58	58	21	195	0	1	376	41.8	5.39	103.1	13
O96657	Actin 1 OS=Penaeus monodon OX=6687 GN=act1 PE=2 SV=1	0	114.701	52	19	201	0	1	376	41.7	5.39	96.55	13
D9ZNA8	Glyceraldehyde-3-phosphate dehydrogenase OS=Cancer borealis OX=39395 PE=2 SV=1	0	112.036	71	17	94	1	1	334	35.7	7.06	147.94	17
A1YLF0	Cryptocyanin 1 (Fragment) OS=Portunus pelagicus OX=80836 PE=2 SV=1	0	109.073	30	18	195	2	1	429	50.1	6.28	288.87	17
H6UKS0	Arginine kinase OS=Scylla paramamosain OX=85552 PE=3 SV=1	0	106.768	51	22	161	7	1	357	40.2	6.62	174.97	18
A0A2P1JJ59	Alpha-1,4 glucan phosphorylase (Fragment) OS=Procambarus clarkii OX=6728 GN=Glyp PE=2 SV=1	0	106.071	39	34	109	4	1	849	97.4	7.08	80.28	23
A0A2H4V3C7	Slow-type skeletal muscle actin 1 OS=Penaeus vannamei OX=6689 PE=2 SV=1	0	105.946	48	19	168	0	1	377	41.9	5.17	78.4	10
A0A0N7ZB37	Uncharacterized protein OS=Scylla olivacea OX=85551 PE=4 SV=1	0	105.638	25	23	62	22	1	881	102.2	5.73	123.59	20
A0A223G1B9	Cryptocyanin OS=Scylla serrata OX=6761 PE=2 SV=1	0	103.848	24	19	154	3	1	681	79.1	5.86	192.26	17
A0A0P4W0R8	Uncharacterized protein OS=Scylla olivacea OX=85551 PE=4 SV=1	0	103.561	61	24	547	0	1	284	32.5	4.72	46.74	9
A0A0P4VTY1	Uncharacterized protein OS=Scylla olivacea OX=85551 PE=4 SV=1	0	102.081	51	24	712	0	1	253	28.9	4.78	63.03	11
A0A0P4WZN8	Uncharacterized protein OS=Scylla olivacea OX=85551 PE=3 SV=1	0	102.044	48	17	90	7	1	434	47.1	6.55	99.53	16
E2S085	Alpha-1,4 glucan phosphorylase OS=Penaeus japonicus OX=27405 GN=MjGP PE=2 SV=1	0	101.285	38	29	102	3	1	852	98	7.25	81.47	21
A0A2H4V3D3	Slow-type skeletal muscle actin 3 OS=Penaeus vannamei OX=6689 PE=2 SV=1	0	100.956	55	15	172	0	1	376	41.7	5.39	95.07	11
A0A0N9EJJ5	Hemocyanin OS=Eriphia verrucosa OX=483417 GN=H PE=2 SV=1	0	97.292	21	16	306	2	1	674	77.2	5.63	305.72	13
D6Q0T7	Beta-actin OS=Scylla paramamosain OX=85552 PE=2 SV=1	0	96.284	62	17	145	0	1	376	41.9	5.48	53.97	10
P81581	Cuticle protein CP1243 OS=Cancer pagurus OX=6755 PE=1 SV=1	0	95.365	85	6	222	3	1	117	12.4	4.83	30.28	5
U3M692	Cardiac muscle actin OS=Portunus trituberculatus OX=210409 PE=2 SV=1	0	94.493	56	20	143	0	1	376	41.6	5.24	36.3	9
A0A2D3E2Y1	Pyruvate kinase (Fragment) OS=Procambarus clarkii OX=6728 PE=2 SV=1	0	93.553	38	18	86	3	1	526	57.6	6.55	64.22	12
A0A0U1ZX76	Hemocyanin subunit 3 OS=Scylla paramamosain OX=85552 PE=2 SV=1	0	93.164	20	15	241	1	1	672	77	6.19	167.6	10
A0A0N8AAU5	Alpha-actinin-1 OS=Daphnia magna OX=35525 PE=4 SV=1	0	92.98	20	20	118	1	1	1009	116.1	5.74	64.81	16
A0A0P4W8W5	Uncharacterized protein OS=Scylla olivacea OX=85551 PE=3 SV=1	0	92.954	50	17	126	0	1	376	41.9	5.39	33.95	9
F8WR04	Myosin heavy chain type b OS=Penaeus japonicus OX=27405 GN=MYHb PE=2 SV=1	0	92.755	14	24	110	2	1	1910	218.9	6.37	54.64	12
A0A2H4V3D0	Slow-type skeletal muscle actin 2 OS=Penaeus vannamei OX=6689 PE=2 SV=1	0	92.694	40	17	166	0	1	376	41.6	5.31	66.59	10
A0A2P2HVX1	Spectrin alpha chain-like OS=Hirondellea gigas OX=1518452 PE=2 SV=1	0	92.156	15	29	65	3	1	2425	278.8	5.21	39.74	12
A0A0P4YAQ1	Actin, alpha skeletal muscle OS=Daphnia magna OX=35525 PE=3 SV=1	0	92.015	41	14	147	2	1	446	49.6	6.62	63.6	9
G8IPQ4	Beta-actin OS=Penaeus monodon OX=6687 PE=2 SV=1	0	90.694	58	16	122	0	1	376	41.8	5.48	41.21	8
A0A0A6ZD98	Cryptocyanin OS=Eriocheir sinensis OX=95602 PE=2 SV=1	0	90.678	17	12	220	1	1	678	79	6	228.55	12
A0A2H4V3D1	Slow-type skeletal muscle actin 4 OS=Penaeus vannamei OX=6689 PE=2 SV=1	0	89.877	47	14	154	0	1	376	41.7	5.39	85.81	9
A0A0P5FY34	Actin, alpha skeletal muscle OS=Daphnia magna OX=35525 PE=3 SV=1	0	88.998	59	17	142	0	1	376	41.8	5.48	52.41	10
A0A0P6F7Z5	Actin, alpha skeletal muscle OS=Daphnia magna OX=35525 PE=3 SV=1	0	87.894	59	17	141	1	1	376	41.8	5.48	52.41	10
A0A0P4WF29	Pyruvate kinase OS=Scylla olivacea OX=85551 PE=3 SV=1	0	87.358	41	19	82	2	1	522	57.2	7.3	83.11	17
A0A0N8A945	Actin, alpha skeletal muscle OS=Daphnia magna OX=35525 PE=3 SV=1	0	85.596	63	17	140	0	1	376	41.8	5.48	46.32	9
K4EJG5	Hemocyanin subunit 6 OS=Eriocheir sinensis OX=95602 PE=2 SV=1	0	84.876	20	16	277	3	1	688	78.3	5.47	254.61	10
A0A0P5CGV3	Actin, alpha skeletal muscle OS=Daphnia magna OX=35525 PE=3 SV=1	0	84.232	59	16	135	0	1	376	41.7	5.48	47.15	8
A0A2D1CNT1	Glutamate dehydrogenase OS=Macrobrachium rosenbergii OX=79674 GN=GDH PE=2 SV=1	0	83.622	39	17	70	2	1	553	61.3	6.98	77.74	15
A0A0P5C6X5	Actin, alpha skeletal muscle OS=Daphnia magna OX=35525 PE=3 SV=1	0	83.287	61	17	138	0	1	390	43.4	6.15	43.56	8
A0A2H4V3C6	Cytoplasmic-type actin 3 OS=Penaeus vannamei OX=6689 PE=2 SV=1	0	83.051	50	17	111	0	1	376	41.8	5.48	25.41	8
A0A288ZB80	Glyceraldehyde-3-phosphate dehydrogenase OS=Palaemon carinicauda OX=392227 PE=2 SV=1	0	81.59	52	13	64	1	1	333	35.7	7.08	67.19	11
A0A0P4WHG8	Uncharacterized protein OS=Scylla olivacea OX=85551 PE=3 SV=1	0	81.045	41	23	84	4	1	653	72.4	5.15	48.27	11
A0A0P5EA16	Actin, alpha skeletal muscle (Fragment) OS=Daphnia magna OX=35525 PE=3 SV=1	0	80.701	38	17	135	0	1	610	66.3	5.06	43.56	8
A0A0P4VNF4	ATP synthase subunit beta OS=Scylla olivacea OX=85551 PE=3 SV=1	0	80.331	65	21	60	3	1	525	56.1	5.47	37.99	10
P81582	Cuticle protein CP1246 OS=Cancer pagurus OX=6755 PE=1 SV=1	0	79.724	85	6	213	3	1	117	12.5	4.56	31.53	5
A0A0P5MZW5	Actin, alpha skeletal muscle OS=Daphnia magna OX=35525 PE=3 SV=1	0	79.442	51	15	93	1	1	377	41.9	6.39	36.41	7
A0A0P4VYW2	Uncharacterized protein OS=Scylla olivacea OX=85551 PE=4 SV=1	0	79.092	58	23	478	2	1	253	29.2	4.79	28.93	6
A0A223G1C8	Hemocyanin subunit 1 OS=Scylla serrata OX=6761 PE=2 SV=1	0	78.858	25	19	264	4	1	676	76.8	5.58	196.41	15
A0A0B4M128	Glutamate dehydrogenase OS=Portunus trituberculatus OX=210409 GN=GDH PE=2 SV=2	0	78.026	42	18	65	4	1	553	61.5	7.03	65.71	16
A0A068FCL9	Fructose-bisphosphate aldolase OS=Penaeus chinensis OX=139456 PE=2 SV=1	0	76.338	52	14	65	9	1	365	39.8	7.06	105.73	14
A0A2H4V3D6	Slow-type skeletal muscle actin 10 OS=Penaeus vannamei OX=6689 PE=2 SV=1	0	76.122	50	17	152	1	1	376	41.8	5.31	60.23	11
A0A0P5HDK6	Actin, alpha skeletal muscle OS=Daphnia magna OX=35525 PE=3 SV=1	0	75.491	46	14	91	1	1	396	43.8	7.5	36.41	7
Q5QTD4	Beta-actin OS=Tigriopus japonicus OX=158387 PE=3 SV=1	0	75.393	51	16	124	1	1	375	41.7	5.48	40.65	8
K4Q2S1	Myosin heavy chain type 2 OS=Penaeus vannamei OX=6689 GN=MYH2 PE=2 SV=1	0	73.061	11	20	93	1	1	1909	219.1	6.14	52.34	12
A0A1B1FH20	Heat shock protein 70 kDa (Fragment) OS=Cancer pagurus OX=6755 GN=hsp70 PE=2 SV=1	0	72.365	44	22	54	14	1	618	67.9	5.59	92.5	22
P86700	Actin, muscle (Fragments) OS=Chionoecetes opilio OX=41210 PE=1 SV=1	0	71.842	61	12	127	2	1	192	20.8	5.16	57.13	8
Q0GBZ3	ATP synthase subunit beta OS=Pacifastacus leniusculus OX=6720 PE=2 SV=1	0	71.839	58	19	57	1	1	525	55.8	5.48	35.38	9
A0A346QR63	Heat shock protein 70 kDa cognate 3 (Fragment) OS=Procambarus clarkii OX=6728 GN=Hsc70-3 PE=2 SV=1	0	71.41	36	21	82	1	1	654	72.4	5.2	43.62	10
P56649	Glyceraldehyde-3-phosphate dehydrogenase OS=Panulirus versicolor OX=150436 PE=1 SV=1	0	70.38	41	10	47	2	1	333	35.7	7.37	51.59	7
K4Q2Y1	Myosin heavy chain type 2 OS=Penaeus monodon OX=6687 GN=MYH2 PE=2 SV=1	0	70.266	12	20	83	2	1	1909	219	6.16	47.34	11
A0A140CDV1	Glutamate dehydrogenase OS=Penaeus monodon OX=6687 GN=GDH PE=2 SV=1	0	69.95	35	15	54	3	1	558	61.8	7.03	50.84	11
A0A0P5C5X9	Actin, alpha skeletal muscle OS=Daphnia magna OX=35525 PE=3 SV=1	0	69.67	52	13	99	0	1	376	41.7	5.48	34.39	6
A0A1B1FH30	Heat shock protein 70 kDa OS=Pachygrapsus marmoratus OX=135190 GN=hsp70 PE=3 SV=1	0	69.073	36	18	71	1	1	650	71.2	5.41	47.45	11
A0A097KVH6	Arginine kinase (Fragment) OS=Mithraculus forceps OX=504428 GN=AK PE=3 SV=1	0	68.345	51	13	95	1	1	210	23.9	8.16	103.66	10
A0A0P4VX09	Malic enzyme OS=Scylla olivacea OX=85551 PE=3 SV=1	0	67.459	40	18	57	18	1	597	66.5	6.9	59.61	13
D2DWR3	Heat shock protein 70 OS=Portunus trituberculatus OX=210409 GN=hsp70 PE=2 SV=1	0	67.174	37	19	54	1	1	651	71.2	5.31	65.76	16
G3C6M0	Arginine kinase (Fragment) OS=Paralomis dofleini OX=941202 GN=AK PE=3 SV=1	0	67.047	73	17	101	2	1	210	23.7	8.34	41.6	5
A0A140AZ38	Pyruvate kinase OS=Macrobrachium nipponense OX=159736 PE=2 SV=1	0	66.59	36	17	59	2	1	526	57.5	7.24	67.43	13
Q9NGL5	Hemocyanin subunit OS=Callinectes sapidus OX=6763 PE=2 SV=1	0	65.013	30	16	213	5	1	676	77.1	5.54	141.35	8
A0A2P2HWQ3	Actin 1 (Fragment) OS=Hirondellea gigas OX=1518452 PE=2 SV=1	0	64.223	45	9	83	3	1	278	31.2	5.38	43.97	3
A0A0P5P514	Actin, alpha skeletal muscle OS=Daphnia magna OX=35525 PE=3 SV=1	0	63.983	52	14	118	0	1	376	41.8	5.71	40.79	7
Q94571	Tubulin beta-2 chain OS=Homarus americanus OX=6706 PE=2 SV=1	0	63.108	46	14	43	0	1	452	50.9	4.93	17.82	5
F8WR03	Myosin heavy chain type a OS=Penaeus japonicus OX=27405 GN=MYHa PE=2 SV=1	0	62.79	8	14	86	2	1	1912	219.4	6.07	38.99	8
G3C6N1	Arginine kinase (Fragment) OS=Anatolikos japonicus OX=941209 GN=AK PE=3 SV=1	0	62.784	58	15	108	7	1	221	25.2	8.31	132.06	14
Q6E7L5	Slow-tonic S2 myosin heavy chain OS=Homarus americanus OX=6706 PE=2 SV=1	0	62.029	63	16	75	6	1	178	20.6	8.07	18.2	3
A0A0P5QQ94	Myosin heavy chain, non-muscle-like protein OS=Daphnia magna OX=35525 PE=4 SV=1	0	61.678	19	15	85	1	1	697	80.1	5.27	34.4	7
Q25009	Tubulin beta-1 chain OS=Homarus americanus OX=6706 PE=2 SV=1	0	61.045	42	13	42	3	1	451	50.7	4.97	13.83	4
A0A2P2HW60	Alpha-1,4 glucan phosphorylase OS=Hirondellea gigas OX=1518452 PE=2 SV=1	0	60.375	22	17	55	3	1	848	97.7	6.61	62.37	17
A0A2H4V3E3	Fast-type skeletal muscle actin 3 OS=Penaeus vannamei OX=6689 PE=2 SV=1	0	59.923	45	17	102	0	1	377	41.8	5.17	21.72	7
B6EAU8	Skeletal muscle actin 8 OS=Homarus americanus OX=6706 PE=2 SV=1	0	59.479	44	16	101	0	1	377	41.9	5.31	19.43	6
B6EAU6	Skeletal muscle actin 6 OS=Homarus americanus OX=6706 PE=2 SV=1	0	59.204	44	16	92	0	1	377	41.9	5.31	17.65	5
A0A1B1FH46	Heat shock protein 70 kDa (Fragment) OS=Galathea squamifera OX=376764 GN=hsp70 PE=2 SV=1	0	58.837	28	14	63	1	1	628	69	5.31	56.82	12
B6EAU9	Cardiac muscle actin OS=Homarus americanus OX=6706 PE=2 SV=1	0	58.653	40	13	96	0	1	376	41.7	5.39	25.39	6
A0A0P4X023	Tubulin beta chain OS=Scylla olivacea OX=85551 PE=3 SV=1	0	56.854	42	13	36	2	1	453	51	4.91	16.66	5
A0A2H4V3D8	Fast-type skeletal muscle actin 2 OS=Penaeus vannamei OX=6689 PE=2 SV=1	0	56.75	47	15	90	0	1	376	41.6	5.39	19.43	6
A0A0N8AQH9	Actin, alpha skeletal muscle OS=Daphnia magna OX=35525 PE=3 SV=1	0	56.737	43	12	81	1	1	376	41.7	5.39	19.31	4
I0CF14	Elongation factor 2 OS=Eriocheir sinensis OX=95602 GN=EF2 PE=2 SV=1	0	56.456	30	20	55	2	1	846	94.2	6.68	44.43	15
A0A2H4V3E1	Fast-type skeletal muscle actin 15 OS=Penaeus vannamei OX=6689 PE=2 SV=1	0	56.418	42	16	85	2	1	377	41.8	5.24	12.5	5
C6GBE8	Elongation factor 2 OS=Homarus americanus OX=6706 PE=2 SV=1	0	56.25	33	20	57	2	1	846	94.3	6.68	41.2	14
A0A097KVP3	Arginine kinase (Fragment) OS=Retropluma denticulata OX=1550680 GN=AK PE=3 SV=1	0	55.828	62	13	77	2	1	198	22.5	6.73	95.94	9
A0A0P4WD97	Uncharacterized protein OS=Scylla olivacea OX=85551 PE=4 SV=1	0	55.571	48	14	73	6	1	201	23.3	8.34	26.89	6
G3C6I9	Arginine kinase (Fragment) OS=Aegla neuquensis OX=273850 GN=AK PE=3 SV=1	0	55.428	58	16	80	1	1	221	25.1	8.53	47.59	6
A0A0N7ZCC0	Uncharacterized protein OS=Scylla olivacea OX=85551 PE=4 SV=1	0	55.37	23	20	43	20	1	1050	114	5.8	33.98	11
A0A2H4V3F1	Fast-type skeletal muscle actin 15 OS=Penaeus vannamei OX=6689 PE=2 SV=1	0	55.088	42	16	89	0	1	377	41.8	5.24	15.64	6
A0A1B1FGY6	Heat shock protein 70 kDa (Fragment) OS=Romaleon antennarium OX=34650 GN=hsp70 PE=3 SV=1	0	54.239	31	16	46	1	1	635	69.8	5.47	64.47	16
A0A2H4V3E5	Fast-type skeletal muscle actin 10 OS=Penaeus vannamei OX=6689 PE=2 SV=1	0	54.163	42	16	87	0	1	377	41.8	5.17	12.5	5
A0A0P4W855	Fructose-bisphosphate aldolase OS=Scylla olivacea OX=85551 PE=3 SV=1	0	54.084	30	8	43	4	1	363	39.5	7.93	57.88	7
G3C6W4	Glyceraldehyde 3-phosphate dehydrogenase (Fragment) OS=Paralomis arae OX=941201 GN=GAPDH PE=4 SV=1	0	53.731	55	8	52	3	1	207	21.6	7.8	6.24	2
A0A0P4WL53	Rab GDP dissociation inhibitor OS=Scylla olivacea OX=85551 PE=3 SV=1	0	53.156	43	16	48	3	1	445	49.9	5.9	38.46	9
E2IQA7	Triosephosphate isomerase OS=Eriocheir sinensis OX=95602 PE=2 SV=1	0	53.047	51	10	50	1	1	248	27	6.23	57.46	8
C1BVK0	Tropomyosin OS=Lepeophtheirus salmonis OX=72036 GN=TPM PE=2 SV=1	0	53.034	27	17	439	3	1	284	32.8	4.82	32.15	7
A0A1B1FH56	Heat shock protein 70 kDa (Fragment) OS=Cancer pagurus OX=6755 GN=hsp70 PE=3 SV=1	0	52.222	33	16	46	5	1	636	69.6	5.47	39.33	12
A0A0G2SQX9	Hemocyanin OS=Portunus trituberculatus OX=210409 PE=2 SV=1	0	51.902	19	12	116	2	1	664	76.2	5.86	33.4	5
A0A2D3E2V2	Rab GDP dissociation inhibitor (Fragment) OS=Procambarus clarkii OX=6728 GN=GDI1 PE=2 SV=1	0	51.844	42	15	40	2	1	445	50.1	5.68	41.09	8
A0A0P4WBU2	Uncharacterized protein OS=Scylla olivacea OX=85551 PE=4 SV=1	0	51.285	18	16	59	15	1	895	94.4	7.15	48.94	12
Q6VMT8	Putative farnesoic acid O-methyl transferase OS=Cancer pagurus OX=6755 PE=2 SV=1	0	50.544	56	12	29	12	1	275	31.1	4.78	23.2	8
A0A0P4VY42	Uncharacterized protein OS=Scylla olivacea OX=85551 PE=4 SV=1	0	49.785	26	9	26	9	1	495	54.8	6.67	31.51	5
A0A097KWH3	Glyceraldehyde 3-phosphate dehydrogenase (Fragment) OS=Urashima pustuloides OX=1550684 GN=GAPDH PE=4 SV=1	0	49.497	64	8	38	1	1	177	18.3	8.54	80.05	8
B6EAU4	Skeletal muscle actin 4 OS=Homarus americanus OX=6706 PE=2 SV=1	0	49.455	36	14	84	0	1	377	41.9	5.31	12.5	5
A0A2P0NDU9	Troponin T OS=Palaemon carinicauda OX=392227 PE=2 SV=2	0	49.203	22	13	87	9	1	385	45.7	5.06	23.63	5
A0A0P4WBH8	Triosephosphate isomerase OS=Scylla olivacea OX=85551 PE=3 SV=1	0	48.58	47	10	51	1	1	248	27	6.54	42.81	7
G3C6M2	Arginine kinase (Fragment) OS=Propagurus obtusifrons OX=516926 GN=AK PE=3 SV=1	0	48.475	60	13	72	1	1	210	23.8	8.32	63.84	7
Q6JKG0	Beta actin OS=Cherax quadricarinatus OX=27406 PE=2 SV=1	0	48.07	32	14	78	0	1	377	41.9	5.24	17.65	5
A0A2H4V3E9	Fast-type skeletal muscle actin 12 OS=Penaeus vannamei OX=6689 PE=2 SV=1	0	48.046	33	14	83	0	1	377	41.8	5.24	12.5	5
Q9NB65	Cytosolic manganese superoxide dismutase OS=Callinectes sapidus OX=6763 PE=2 SV=1	0	47.614	43	11	42	1	1	286	31.4	6.8	44.8	9
A0A0K2TX71	Uncharacterized protein OS=Lepeophtheirus salmonis OX=72036 PE=4 SV=1	0	47.461	27	15	435	1	1	284	32.8	4.82	32.15	7
C1IPK1	Myosin heavy chain isoform 3 (Fragment) OS=Ocypode quadrata OX=53310 PE=2 SV=1	0	47.431	54	12	72	1	1	157	18.3	8.09	35.17	7
A2I5Y8	Hemocyanin (Fragment) OS=Portunus pelagicus OX=80836 GN=HEM6 PE=2 SV=1	0	47.225	30	7	103	2	1	306	35.6	6.25	78.8	7
A0A2H4V3C8	Cardiac-type actin 3 OS=Penaeus vannamei OX=6689 PE=2 SV=1	0	47.066	32	12	93	0	1	376	41.6	5.31	25.39	6
Q6JUA2	Elongation factor-2 (Fragment) OS=Libinia emarginata OX=6807 PE=2 SV=1	0	46.702	34	19	46	3	1	726	80.9	6.76	37.09	13
A0A345F798	Glyceraldehyde-3-phosphate dehydrogenase (Fragment) OS=Cancer pagurus OX=6755 GN=gapdh PE=2 SV=1	0	46.573	60	7	34	1	1	190	20.1	6.01	69.7	6
A0A0P4X1F1	Uncharacterized protein OS=Scylla olivacea OX=85551 PE=4 SV=1	0	46.529	31	8	28	7	1	193	22	6.6	36.3	6
G8BLI2	Putative phenoloxidase activating factor OS=Cancer pagurus OX=6755 GN=ppaf PE=2 SV=1	0	46.254	39	10	31	10	1	376	41.2	5.77	44.47	9
A0A2H4V3C1	Cardiac-type actin 2 OS=Penaeus vannamei OX=6689 PE=2 SV=1	0	46.244	27	11	106	0	1	376	41.7	5.39	31.72	8
A1KZ91	Actin 1 OS=Penaeus chinensis OX=139456 PE=2 SV=1	0	46.201	34	13	96	2	1	376	41.8	5.48	28.53	7
A5X490	Myosin heavy chain isoform 1 (Fragment) OS=Ocypode quadrata OX=53310 PE=2 SV=1	0	46.189	56	13	54	7	1	156	18.3	8.07	47.32	12
A0A2P2HVJ3	Beta-actin (Fragment) OS=Hirondellea gigas OX=1518452 PE=2 SV=1	0	46.044	37	9	81	1	1	309	34.2	5.1	26.15	5
C6K3Z3	Hemocyanin subunit 1 (Fragment) OS=Eurydice pulchra OX=155694 PE=2 SV=1	0	46.006	7	6	105	2	1	683	78.2	5.87	60.32	3
Q9TVS2	Actin OS=Artemia franciscana OX=6661 GN=actin 302 PE=2 SV=1	0	45.827	33	11	80	0	1	376	41.8	5.58	22.09	4
A0A0P4WRD9	Actin, alpha skeletal muscle OS=Daphnia magna OX=35525 PE=3 SV=1	0	45.81	43	10	74	0	1	390	43.4	6.15	24.06	4
A0A0P6A5L5	Tubulin alpha chain (Fragment) OS=Daphnia magna OX=35525 PE=3 SV=1	0	45.757	44	13	29	1	1	435	48.4	5.49	20.21	6
C1BPW4	Actin, muscle OS=Caligus rogercresseyi OX=217165 GN=ACT PE=2 SV=1	0	45.505	40	13	110	2	1	376	41.8	5.3	31.52	6
C3W7U6	Cytoplasmic manganese superoxide dismutase OS=Cancer pagurus OX=6755 GN=cMnSOD PE=2 SV=1	0	45.164	49	12	43	2	1	286	31.3	6.96	44.08	10
A0A2H4V3C4	Cardiac-type actin 1 OS=Penaeus vannamei OX=6689 PE=2 SV=1	0	45.077	30	12	82	0	1	376	41.6	5.24	20.15	6
B6EAU3	Skeletal muscle actin 3 OS=Homarus americanus OX=6706 PE=2 SV=1	0	45.009	36	12	91	1	1	377	41.8	5.31	19.43	6
A0A2H4V3D9	Fast-type skeletal muscle actin 1 OS=Penaeus vannamei OX=6689 PE=2 SV=1	0	44.769	38	12	82	0	1	376	41.6	5.48	17.74	5
E9GAV7	Tubulin alpha chain OS=Daphnia pulex OX=6669 GN=DAPPUDRAFT_315805 PE=3 SV=1	0	44.411	34	12	36	0	1	483	53.4	5.33	26.33	7
A0A385L4G2	14-3-3 epsilon-like protein variant 2 (Fragment) OS=Procambarus clarkii OX=6728 PE=2 SV=1	0	44.148	52	13	62	11	1	259	29.5	4.81	22.18	8
A0A0P5Q6E4	Calmodulin OS=Daphnia magna OX=35525 PE=4 SV=1	0	43.954	45	12	65	2	1	285	32	4.42	4.95	3
A0A0P4WJG0	Uncharacterized protein OS=Scylla olivacea OX=85551 PE=3 SV=1	0	43.738	17	12	28	12	1	552	62.1	8.91	56.46	12
H9CW32	Glyceraldehyde-3-phosphate dehydrogenase (Fragment) OS=Orconectes rusticus OX=258719 GN=GAPDH PE=3 SV=1	0	43.225	38	9	37	1	1	280	29.8	5.91	22.31	6
A0A0P4WJW4	Uncharacterized protein OS=Scylla olivacea OX=85551 PE=4 SV=1	0	43.007	83	12	54	2	1	149	16.9	4.27	4.95	3
G3C6M4	Arginine kinase (Fragment) OS=Shinkaia crosnieri OX=480484 GN=AK PE=3 SV=1	0	42.897	52	10	67	1	1	210	23.9	8.72	63.43	5
S5RC29	Beta-actin OS=Metopograpsus messor OX=1048512 PE=2 SV=1	0	42.532	27	9	47	2	1	376	41.9	5.55	10.39	4
A0A2P2HVT7	Enolase OS=Hirondellea gigas OX=1518452 PE=2 SV=1	0	42.494	22	7	42	2	1	434	47	5.91	32.48	6
A0A2H4V3E6	Fast-type skeletal muscle actin 6 OS=Penaeus vannamei OX=6689 PE=2 SV=1	0	42.149	38	11	85	1	1	376	41.7	5.39	27.44	5
A0A0P4W3T4	Uncharacterized protein OS=Scylla olivacea OX=85551 PE=4 SV=1	0	41.739	13	16	21	16	1	1603	180.6	6.37	35.66	11
A0A1B1FGZ7	Heat shock protein 70 kDa OS=Astacus astacus OX=6715 GN=hsp70 PE=3 SV=1	0	41.575	21	9	42	1	1	635	69.6	5.59	38.15	8
A0A0N7ZCJ7	ATP synthase subunit alpha OS=Scylla olivacea OX=85551 PE=3 SV=1	0	41.181	29	11	26	8	1	550	59.3	9.1	28.7	8
A0A0P6IMK4	Spectrin alpha chain, non-erythrocytic OS=Daphnia magna OX=35525 PE=4 SV=1	0	41.15	8	17	35	2	1	2603	298.2	5.17	15.32	5
A0A0P4W3V4	Uncharacterized protein OS=Scylla olivacea OX=85551 PE=3 SV=1	0	40.952	30	17	29	3	1	834	92.7	5.4	27.01	8
A0A097KWB3	Glyceraldehyde 3-phosphate dehydrogenase (Fragment) OS=Metadynomene tanensis OX=405141 GN=GAPDH PE=4 SV=1	0	40.893	51	6	30	2	1	177	18.3	8.44	43.89	5
G1AP69	Hemocyanin OS=Penaeus monodon OX=6687 GN=HcVn PE=2 SV=1	0	40.771	12	8	91	1	1	683	77.9	5.57	29.84	3
A8KCI1	Heat shock protein 70 kDa OS=Portunus sanguinolentus OX=411673 GN=hsp70 PE=3 SV=1	0	40.644	23	13	37	1	1	650	70.9	5.53	27.33	8
A2I5Y9	Hemocyanin OS=Portunus pelagicus OX=80836 GN=HEM7 PE=2 SV=1	0	40.624	27	5	178	1	1	285	32.9	6.34	131.63	3
A0A0P4WIE0	Uncharacterized protein OS=Scylla olivacea OX=85551 PE=4 SV=1	0	40.335	34	7	43	2	1	154	17.5	4.88	41.52	7
A0A0P4VZ47	Uncharacterized protein OS=Scylla olivacea OX=85551 PE=4 SV=1	0	40.001	30	14	36	7	1	571	67.9	5.76	20.33	7
A0A2P2HWK2	Beta-actin (Fragment) OS=Hirondellea gigas OX=1518452 PE=2 SV=1	0	39.959	68	9	78	1	1	139	15.5	6.27	19.02	5
B6EAV1	Cytoplasmic type actin 2 OS=Homarus americanus OX=6706 PE=2 SV=1	0	39.875	29	9	77	1	1	376	41.8	5.38	22.09	4
R9YZD3	Arginine kinase (Fragment) OS=Munidopsis cf. serricornis 3289 CNR2013 OX=1335427 GN=AK PE=3 SV=1	0	39.843	64	8	57	1	1	121	13.9	7.5	49.17	6
D4P8F7	Myosin light chain OS=Penaeus japonicus OX=27405 PE=2 SV=1	0	39.502	48	6	35	2	1	153	17.5	4.74	33.48	4
A0A097KWA0	Glyceraldehyde 3-phosphate dehydrogenase (Fragment) OS=Lamoha longirostris OX=1550665 GN=GAPDH PE=4 SV=1	0	39.126	56	7	31	1	1	177	18.3	8.44	37.86	5
A0A2H4V3C5	Cytoplasmic-type actin 2 OS=Penaeus vannamei OX=6689 PE=2 SV=1	0	38.344	28	9	91	0	1	376	41.9	5.31	29.61	6
D7F1Q0	Triosephosphate isomerase OS=Crangon crangon OX=491138 PE=2 SV=1	0	37.769	36	9	40	2	1	249	27	5.72	32.58	6
C7F442	Beta-actin (Fragment) OS=Penaeus monodon OX=6687 PE=2 SV=1	0	37.509	42	11	77	1	1	194	21.5	6.02	12.5	5
A0A0P4WFR5	Uncharacterized protein OS=Scylla olivacea OX=85551 PE=4 SV=1	0	37.471	45	9	64	9	1	177	19.2	4.45	10.75	2
W5RXK6	Enolase (Fragment) OS=Chasmophora macrophthalma OX=1450267 PE=4 SV=1	0	37.357	58	8	41	1	1	126	13.8	5.1	29.41	6
A0A0P6CKY9	Putative Actin, alpha skeletal muscle (Fragment) OS=Daphnia magna OX=35525 PE=3 SV=1	0	37.21	61	9	75	1	1	178	19.8	6.64	28.25	7
A0A097KVM0	Arginine kinase (Fragment) OS=Corycodus disjunctipes OX=1550538 GN=AK PE=3 SV=1	0	37.207	39	10	70	4	1	210	24	7.85	82.44	10
A0A0P6GW27	Tubulin beta chain OS=Daphnia magna OX=35525 PE=3 SV=1	0	36.816	22	9	32	0	1	508	57.1	5.22	14.55	5
A0A0P4Z674	Putative Actin, alpha skeletal muscle OS=Daphnia magna OX=35525 PE=3 SV=1	0	36.591	40	7	57	2	1	221	24.7	5.41	27.23	5
D3PIP6	Actin OS=Lepeophtheirus salmonis OX=72036 GN=ACT PE=2 SV=1	0	36.398	19	9	80	0	1	376	41.7	5.39	23.83	6
H9C3G6	14-3-3 zeta OS=Scylla paramamosain OX=85552 PE=2 SV=1	0	36.389	50	13	80	11	1	248	28	4.88	38.95	12
P83180	Hemocyanin B chain OS=Astacus leptodactylus OX=6717 PE=1 SV=1	0	36.313	13	6	114	3	1	566	65.2	6.28	74	3
A0A0P4WI78	Protein disulfide-isomerase OS=Scylla olivacea OX=85551 PE=3 SV=1	0	36.263	29	11	40	6	1	501	55.6	4.67	23.69	5
D2DSP0	Tubulin alpha chain (Fragment) OS=Scylla paramamosain OX=85552 PE=2 SV=1	0	35.712	53	9	20	0	1	281	31.4	6.92	11.28	3
A0A0P4VYE1	Uncharacterized protein OS=Scylla olivacea OX=85551 PE=4 SV=1	0	35.594	24	14	32	7	1	741	84.1	8.29	48.09	13
A0A1B1FGZ2	Heat shock protein 70 kDa (Fragment) OS=Galathea squamifera OX=376764 GN=hsp70 PE=3 SV=1	0	35.556	38	8	39	2	1	261	28.7	9	30.97	6
C3W7V0	Cytoplasmic manganese superoxide dismutase OS=Cyanagraea praedator OX=206408 GN=cMnSOD PE=2 SV=1	0	34.603	29	8	35	1	1	286	31.4	7.39	26.79	5
A9Q7C4	Hemocyanin-like protein (Fragment) OS=Metapenaeus ensis OX=32278 PE=2 SV=1	0	34.514	20	6	82	1	1	235	27.4	6.19	29.84	3
A0A0N8E8Y9	Tubulin beta chain (Fragment) OS=Daphnia magna OX=35525 PE=3 SV=1	0	34.378	30	10	30	1	1	399	44.6	6.39	14.55	5
A0A097KVW8	Enolase (Fragment) OS=Metacarcinus magister OX=29965 PE=4 SV=1	0	34.227	69	8	36	2	1	110	12.1	5.25	37.03	8
F5ANI9	Tubulin alpha chain OS=Eriocheir sinensis OX=95602 PE=2 SV=1	0	34.143	30	9	18	1	1	450	49.9	5.14	7.22	2
E9H3B3	Cytoplasmatic actin OS=Daphnia pulex OX=6669 GN=ACT1D PE=3 SV=1	0	34.045	30	8	63	1	1	374	42	5.9	21.53	4
U5TQQ5	Valosin-containing protein OS=Penaeus monodon OX=6687 PE=2 SV=1	0	33.779	24	14	24	1	1	826	91.6	5.67	19.94	6
P80096	Hemocyanin C chain OS=Panulirus interruptus OX=6735 PE=1 SV=1	0	33.659	9	7	131	2	1	661	75.8	5.68	68.45	5
Q26180	Hemocyanin OS=Penaeus vannamei OX=6689 PE=2 SV=1	0	33.652	8	6	88	1	1	662	74.9	5.52	117.7	4
A0A0P4WEI8	Uncharacterized protein OS=Scylla olivacea OX=85551 PE=3 SV=1	0	33.474	17	11	21	2	1	1038	115.2	5.33	28.78	9
A0A0N7ZDS7	Actin, alpha skeletal muscle OS=Daphnia magna OX=35525 PE=3 SV=1	0	33.214	41	10	60	0	1	334	37.3	6.01	19.43	5
A0A1B1FHC3	Heat shock protein 70 kDa OS=Procambarus clarkii OX=6728 GN=hsp70 PE=2 SV=1	0	32.583	21	9	27	1	1	638	69.8	5.36	23.74	7
A0A0P5AMN5	Putative Actin, alpha skeletal muscle (Fragment) OS=Daphnia magna OX=35525 PE=3 SV=1	0	32.346	50	6	55	1	1	204	23.1	5.41	27.84	4
A0A0K2V8F4	Actin5Clike [Megachile rotundata] (Fragment) OS=Lepeophtheirus salmonis OX=72036 PE=3 SV=1	0	32.023	27	7	70	0	1	369	40.9	5.22	22.09	4
G3C6S9	Enolase (Fragment) OS=Trizocheles sakaii OX=941206 PE=4 SV=1	0	31.775	52	7	38	0	1	130	14.3	4.97	24.55	5
E9HMP5	Spectrin beta chain OS=Daphnia pulex OX=6669 GN=DAPPUDRAFT_218819 PE=3 SV=1	0	31.733	5	10	25	4	1	2351	272	5.2	12.83	4
A0A1Q1G4C4	Heat shock protein 70F OS=Thysanoessa inermis OX=210626 GN=Hsp70F PE=2 SV=1	0	31.547	16	9	30	0	1	651	71.2	5.21	34.58	7
A0A0P6IM76	Heat shock 70 kDa protein cognate OS=Daphnia magna OX=35525 PE=3 SV=1	0	31.445	12	10	35	2	1	754	84	5.6	19.68	4
A0A2H4V3E4	Fast-type skeletal muscle actin 8 OS=Penaeus vannamei OX=6689 PE=2 SV=1	0	31.232	30	9	45	0	1	377	41.9	5.31	9.74	5
A0A0P6GWK0	Tropomyosin alpha-1 chain OS=Daphnia magna OX=35525 PE=4 SV=1	0	30.678	12	9	195	1	1	440	51.3	7.66	9.64	3
A0A0P4WID5	Uncharacterized protein OS=Scylla olivacea OX=85551 PE=3 SV=1	0	30.532	22	9	22	2	1	576	61.2	5.6	5.38	2
A0A0P4W040	Uncharacterized protein OS=Scylla olivacea OX=85551 PE=3 SV=1	0	30.353	16	5	22	1	1	280	31.8	6.98	29.12	5
A0A0P5DJ90	Tropomyosin alpha-1 chain-like protein OS=Daphnia magna OX=35525 PE=4 SV=1	0	30.136	32	9	196	1	1	140	16.2	4.82	9.64	3
K0E682	Triosephosphate isomerase OS=Penaeus vannamei OX=6689 GN=TIM PE=1 SV=1	0	30.129	30	6	26	1	1	249	27	6.21	26.89	5
I4EC48	Hemocyanin beta subunit 1 OS=Atyopsis moluccensis OX=395616 GN=HcB1 PE=2 SV=1	0	30.02	5	5	70	1	1	664	76.3	6.27	47.5	3
A0A2H4V3F4	Specific actin 1 OS=Penaeus vannamei OX=6689 PE=2 SV=1	0	29.774	16	8	58	1	1	376	41.7	5.39	10.72	4
A0A0P6I757	Actin, alpha skeletal muscle OS=Daphnia magna OX=35525 PE=3 SV=1	0	29.768	20	8	51	0	1	376	41.8	5.49	15.62	6
E2DRF0	Calreticulin OS=Penaeus monodon OX=6687 PE=2 SV=1	0	29.767	24	9	21	1	1	406	46.8	4.48	5.1	2
P81583	Cuticle protein CP1499 OS=Cancer pagurus OX=6755 PE=1 SV=1	0	29.66	98	7	24	7	1	148	15	8.4	4.2	2
A0A0P4WK89	Malate dehydrogenase OS=Scylla olivacea OX=85551 PE=3 SV=1	0	29.49	36	8	32	8	1	339	35.4	8.21	33.03	6
V9I2Z1	Calreticulin OS=Scylla paramamosain OX=85552 GN=CRT PE=2 SV=1	0	29.266	18	8	27	3	1	406	46.9	4.5	13.55	3
A0A0P5Z1N2	Putative Tubulin alpha-1 chain OS=Daphnia magna OX=35525 PE=3 SV=1	0	29.246	32	8	23	1	1	373	41.7	4.97	17.05	5
E7CHR6	Nucleoside diphosphate kinase OS=Eriocheir sinensis OX=95602 PE=2 SV=1	0	29.216	64	8	26	2	1	151	17	7.87	16.29	5
A0A0P4VZG8	Uncharacterized protein OS=Scylla olivacea OX=85551 PE=4 SV=1	0	29.051	25	12	21	12	1	656	74	5.94	6.95	2
A0A0P4WL98	ATP-dependent 6-phosphofructokinase OS=Scylla olivacea OX=85551 PE=3 SV=1	0	28.804	14	9	16	6	1	999	110.4	6.71	30.62	6
A0A0P6I2C4	Calmodulin (Fragment) OS=Daphnia magna OX=35525 PE=4 SV=1	0	28.599	35	6	38	1	1	258	29.1	4.7	3	2
P80888	Hemocyanin OS=Palinurus vulgaris OX=6733 PE=1 SV=2	0	28.546	7	4	61	1	1	657	75.6	5.66	67.52	4
A0A2P2HVM8	Troponin T, skeletal muscle-like (Fragment) OS=Hirondellea gigas OX=1518452 PE=2 SV=1	0	28.479	17	4	62	1	1	215	25.5	9.52	13.49	3
M9NPG8	Ubiquitin-activating enzyme E1 OS=Eriocheir sinensis OX=95602 PE=2 SV=1	0	28.45	15	9	15	1	1	1037	115.1	5.33	23.12	7
A0A0P4W446	Uncharacterized protein OS=Scylla olivacea OX=85551 PE=3 SV=1	0	28.439	64	6	39	6	1	154	17.8	8.54	24.29	4
A0A0P4VS89	Uncharacterized protein OS=Scylla olivacea OX=85551 PE=4 SV=1	0	28.4	20	8	24	8	1	570	61.9	8.47	5.68	2
A0A0N7ZD75	Uncharacterized protein OS=Scylla olivacea OX=85551 PE=4 SV=1	0	27.576	13	3	17	3	1	151	17.3	5.47	18.18	3
Q9NHN8	Beta actin (Fragment) OS=Macrobrachium rosenbergii OX=79674 PE=2 SV=1	0	27.572	38	6	30	1	1	237	26.7	4.91	10.14	2
A0A0N7ZDF7	Uncharacterized protein OS=Scylla olivacea OX=85551 PE=4 SV=1	0	27.565	40	6	23	2	1	204	22.6	8.05	8.77	3
D1MVD9	Actin (Fragment) OS=Triops granarius OX=109777 GN=Act PE=2 SV=1	0	27.448	37	7	60	1	1	279	31.3	5.5	13.47	2
D0UND3	Alpha-spectrin (Fragment) OS=Libinia emarginata OX=6807 PE=2 SV=1	0	27.356	52	6	18	1	1	164	19.1	5.44	13.45	4
A0A0B5JEF0	Sarcoplasmic calcium-binding protein variant a OS=Eriocheir sinensis OX=95602 GN=SCPa PE=2 SV=1	0	27.259	39	7	18	2	1	193	21.9	4.81	26.82	5
A0A0K2UVL3	Myosin heavy chain 1 [Tribolium castaneum] OS=Lepeophtheirus salmonis OX=72036 GN=Mhc1 PE=3 SV=1	0	26.985	2	5	20	3	1	1930	219.5	6	25.12	3
A0A0P4W7B4	Uncharacterized protein OS=Scylla olivacea OX=85551 PE=4 SV=1	0	26.943	14	8	22	5	1	758	84.2	4.87	6.4	2
A0A0P5ETF5	Uncharacterized protein OS=Daphnia magna OX=35525 PE=4 SV=1	0	26.878	12	6	31	1	1	325	37.5	10.83	10.48	3
A0A0P5P6J5	Uncharacterized protein (Fragment) OS=Daphnia magna OX=35525 PE=4 SV=1	0	26.753	19	5	27	1	1	155	18.4	5.99	10.68	3
A0A0P4WF77	L-lactate dehydrogenase OS=Scylla olivacea OX=85551 PE=3 SV=1	0	26.492	37	9	21	5	1	332	36	7.74	15.22	5
Q0PZI5	Eukaryotic initiation factor 4A OS=Callinectes sapidus OX=6763 PE=2 SV=1	0	26.353	29	9	19	9	1	432	48.7	5.19	7.57	2
A0A0P6A337	Heat shock 70 kDa protein cognate OS=Daphnia magna OX=35525 PE=3 SV=1	0	26.325	16	9	28	1	1	655	72.4	5.2	16.73	5
A0A0P4WLG3	Malate dehydrogenase OS=Scylla olivacea OX=85551 PE=3 SV=1	0	26.176	30	9	26	6	1	332	35.8	6.05	28.12	7
A0A346QR75	Tubulin beta chain (Fragment) OS=Procambarus clarkii OX=6728 GN=Tubb1 PE=2 SV=1	0	25.862	26	7	23	3	1	451	50.9	4.88	7.93	2
A0A0P4WEJ4	Uncharacterized protein OS=Scylla olivacea OX=85551 PE=4 SV=1	0	25.72	39	5	16	1	1	210	23.2	7.78	6.42	2
A0A0N8E5B6	Alpha-1,4 glucan phosphorylase OS=Daphnia magna OX=35525 PE=3 SV=1	0	25.508	12	9	22	1	1	802	91.3	6.55	20.1	6
A5X491	Myosin heavy chain isoform 2 (Fragment) OS=Ocypode quadrata OX=53310 PE=2 SV=1	0	25.502	21	5	37	1	1	155	18	8.07	24.47	5
A0A2P2HVS0	Arginine kinase OS=Hirondellea gigas OX=1518452 PE=2 SV=1	0	25.414	22	8	61	2	1	384	43.2	6.54	55.45	5
A0A0K2UFM6	Actin, musclelike [Nasonia vitripennis] (Fragment) OS=Lepeophtheirus salmonis OX=72036 PE=3 SV=1	0	25.128	25	7	59	1	1	395	44.1	6	16	3
A0A0P4WFH5	Uncharacterized protein OS=Scylla olivacea OX=85551 PE=4 SV=1	0	24.766	9	9	10	7	1	1429	160.6	5.64	30.37	9
A0A0N6WHT5	Nucleoside diphosphate kinase OS=Portunus trituberculatus OX=210409 PE=2 SV=1	0	24.757	64	7	26	1	1	151	17	7.87	24.47	6
B8K275	Calreticulin OS=Penaeus chinensis OX=139456 GN=CRT PE=2 SV=1	0	24.641	23	9	19	1	1	406	46.8	4.48	5.1	2
C5HDF6	Heat shock protein 90-2 OS=Portunus trituberculatus OX=210409 GN=hsp90-2 PE=2 SV=1	0	24.517	15	9	12	4	1	717	82.2	5	29.46	9
I4EC45	Hemocyanin alpha subunit 1 OS=Atyopsis moluccensis OX=395616 GN=HcA1 PE=2 SV=1	0	24.455	6	5	73	1	1	681	78	5.64	3.79	2
A0A0P4VWZ2	Uncharacterized protein OS=Scylla olivacea OX=85551 PE=3 SV=1	0	24.346	54	6	29	5	1	147	17	6.99	22.43	5
A0A1B2JLV6	Ubiquitin-activating enzyme E1 OS=Penaeus monodon OX=6687 GN=UAE1 PE=2 SV=1	0	24.319	13	8	15	1	1	1039	115.6	5.33	15.8	5
Q9NG08	Actin (Fragment) OS=Daphnia pulex OX=6669 GN=actin PE=2 SV=1	0	23.768	35	6	44	2	1	333	36.9	5.2	21.76	3
A0A0P4WK05	UTP--glucose-1-phosphate uridylyltransferase OS=Scylla olivacea OX=85551 PE=3 SV=1	0	23.728	16	8	22	8	1	516	58	6.81	23	6
B5AXH5	Myosin heavy chain (Fragment) OS=Gammarus duebeni OX=178002 PE=2 SV=1	0	23.644	9	4	17	3	1	474	53.2	6.42	25.34	4
A0A2P2HX64	Alpha-cardiac actin (Fragment) OS=Hirondellea gigas OX=1518452 PE=2 SV=1	0	23.576	54	5	62	0	1	123	13.7	6.54	16	3
A0A0P4WYI4	Phosphoglycerate mutase OS=Scylla olivacea OX=85551 PE=3 SV=1	0	23.408	23	8	30	7	1	314	35.1	8.79	22.26	6
A0A0B4UBV8	Rab1A OS=Macrobrachium rosenbergii OX=79674 PE=2 SV=1	0	23.328	50	7	18	5	1	206	22.6	5.66	17.75	5
Q6JU95	Elongation factor-2 (Fragment) OS=Nebalia hessleri OX=85135 PE=2 SV=1	0	23.048	17	10	27	1	1	725	81	6.65	16.88	7
A0A0P5EUF5	Putative Actin, alpha skeletal muscle OS=Daphnia magna OX=35525 PE=3 SV=1	0	22.997	37	6	52	1	1	215	23.9	7.81	26.71	5
A0A0B5JGW7	Sarcoplasmic calcium-binding protein variant b OS=Eriocheir sinensis OX=95602 GN=SCPb PE=2 SV=1	0	22.872	34	5	13	1	1	193	22	4.87	24.29	4
D0US06	Triosephosphate isomerase (Fragment) OS=Libinia emarginata OX=6807 PE=2 SV=1	0	22.73	35	5	32	1	1	146	16	5.31	18.81	3
A0A0P4WGI7	Transaldolase OS=Scylla olivacea OX=85551 PE=3 SV=1	0	22.683	30	8	15	8	1	331	36.8	5.83	4.53	2
A0A0P4WHG5	Uncharacterized protein OS=Scylla olivacea OX=85551 PE=4 SV=1	0	22.682	30	9	22	9	1	499	54.1	6.57	12.72	4
A0A0P4WTD9	Proteasome subunit alpha type OS=Scylla olivacea OX=85551 PE=3 SV=1	0	22.544	34	6	14	6	1	234	26	6.92	19.73	5
A0A0A8WJE0	Putative heat shock protein isoform a (Fragment) OS=Lithodes maja OX=174393 GN=hsp70a PE=2 SV=1	0	22.49	45	7	14	4	1	161	18.1	7.03	7.25	2
A0A0P4WDJ8	Uncharacterized protein OS=Scylla olivacea OX=85551 PE=3 SV=1	0	22.455	25	5	35	5	1	202	22.4	6.55	16.04	4
A0A0E3T0U2	Heat shock protein OS=Cherax cainii OX=223846 GN=HSP90 PE=2 SV=1	0	22.012	13	8	13	0	1	741	85.5	4.98	18.31	6
Q571R4	Hemocyanin subunit 1 OS=Gammarus roeselii OX=1080772 GN=hc1 PE=2 SV=1	0	21.564	4	3	60	1	1	672	76.3	5.41	8.18	2
E6YCX8	Superoxide dismutase OS=Cancer pagurus OX=6755 GN=mMnSOD PE=2 SV=1	0	21.556	28	5	13	5	1	218	24.1	7.23	22.97	5
A0A2P2HYD3	Moesin/ezrin/radixin homolog 1-like OS=Hirondellea gigas OX=1518452 PE=2 SV=1	0	21.515	16	8	18	1	1	719	83.7	5.38	14.31	5
A0A0U1T9R2	Heat shock protein 27 (Fragment) OS=Procambarus clarkii OX=6728 GN=HSP27 PE=2 SV=1	0	21.418	10	5	20	5	1	291	31.5	5.26	16.88	3
A0A289YHG5	Mitochondrial glutamate dehydrogenase 1 OS=Eulimnogammarus verrucosus OX=36941 PE=2 SV=1	0	21.293	11	6	25	3	1	548	60.4	7.27	10.19	3
K7WFT8	Troponin I OS=Penaeus vannamei OX=6689 PE=2 SV=1	0	21.292	19	7	45	7	1	216	24.8	9.51	16.51	4
A0A0P4WGN0	Glycerol-3-phosphate dehydrogenase [NAD(+)] OS=Scylla olivacea OX=85551 PE=3 SV=1	0	21.156	20	7	14	7	1	420	46.2	7.31	11.67	4
M9P0A7	Beta-thymosin 3 OS=Pacifastacus leniusculus OX=6720 PE=2 SV=1	0	20.987	11	3	19	3	1	166	18.5	5.53	10.11	2
D7F2L4	Slow-tonic S2 myosin heavy chain (Fragment) OS=Palaemon varians OX=647170 PE=2 SV=1	0	20.985	70	4	35	1	1	56	6.8	6.06	12.82	2
A0A0P4WHX6	Uncharacterized protein OS=Scylla olivacea OX=85551 PE=3 SV=1	0	20.97	17	7	12	7	1	540	58	6.68	11.7	4
R9YWA0	Enolase (Fragment) OS=Kiwa sp. n. Southwest Indian Ridge OX=1335430 PE=4 SV=1	0	20.933	51	5	28	1	1	113	12.4	5.1	9.91	2
B8LG57	Male reproductive-related LIM protein OS=Macrobrachium rosenbergii OX=79674 PE=2 SV=1	0	20.894	46	4	56	4	1	92	10.1	8.72	12.21	2
A0A0P4VPJ3	Uncharacterized protein OS=Scylla olivacea OX=85551 PE=3 SV=1	0	20.868	16	7	15	2	1	561	60.9	6.6	16.7	4
A0A286MMF0	Pyruvate kinase OS=Eulimnogammarus cyaneus OX=52945 PE=2 SV=1	0	20.795	9	5	22	1	1	527	57.4	6.7	28.81	5
A0A0P4WGQ8	Adenosylhomocysteinase OS=Scylla olivacea OX=85551 PE=3 SV=1	0	20.791	21	8	18	4	1	434	47.8	6.25	9.08	2
C1BSN3	Tubulin beta chain OS=Lepeophtheirus salmonis OX=72036 GN=TBB PE=2 SV=1	0	20.741	19	6	19	1	1	445	50	4.89	5.06	2
A0A0P4W8H7	Uncharacterized protein OS=Scylla olivacea OX=85551 PE=4 SV=1	0	20.675	36	7	21	7	1	170	19.3	7.97	20.94	5
A0A193DUV8	Calreticulin OS=Eriocheir sinensis OX=95602 PE=2 SV=1	0	20.492	18	8	15	1	1	406	46.8	4.46	7.14	3
A0A0P5F2Y9	Putative Tubulin alpha-1 chain OS=Daphnia magna OX=35525 PE=4 SV=1	0	20.414	29	5	15	1	1	258	29.2	8.38	11.93	3
F5B4Q3	Protein disulfide-isomerase OS=Penaeus chinensis OX=139456 PE=2 SV=1	0	20.41	16	7	33	2	1	497	54.7	4.77	10	3
A0A0P4WJ30	Adenylyl cyclase-associated protein OS=Scylla olivacea OX=85551 PE=3 SV=1	0	20.251	19	5	11	5	1	468	51	8.12	23.98	4
A0A2P2I147	Titin-like (Fragment) OS=Hirondellea gigas OX=1518452 PE=2 SV=1	0	20.247	4	6	20	2	1	1894	212.1	5.57	12.89	3
B7SNI3	Lit v 3 allergen myosin light chain OS=Penaeus vannamei OX=6689 PE=2 SV=1	0	20.247	34	7	31	2	1	177	19.3	4.45	9.6	3
A0A2P2HVU1	Tubulin beta chain-like OS=Hirondellea gigas OX=1518452 PE=2 SV=1	0	20.22	23	5	22	1	1	285	32.5	4.87	6.29	2
C1KC71	Vitellogenin OS=Scylla paramamosain OX=85552 PE=2 SV=1	0	19.89	5	9	33	3	1	2560	287.6	7.06	22.42	6
F5ANJ0	Peptidyl-prolyl cis-trans isomerase OS=Eriocheir sinensis OX=95602 PE=2 SV=1	0	19.753	38	3	12	3	1	164	17.3	8.48	12.19	2
A0A2P2HX73	Four and a half LIM domains protein 2-like OS=Hirondellea gigas OX=1518452 PE=2 SV=1	0	19.137	7	8	34	6	1	1130	127	8.56	26.81	7
A0A286PX75	Hemocyanin OS=Macrobrachium rosenbergii OX=79674 GN=Hc PE=2 SV=1	0	19.092	8	6	45	2	1	663	76.5	5.73	3.75	2
A0A0N7ZAN6	Uncharacterized protein OS=Scylla olivacea OX=85551 PE=4 SV=1	0	18.916	6	7	19	5	1	1512	166.4	5.22	21.39	7
M4GKW8	Vitellin OS=Callinectes sapidus OX=6763 PE=2 SV=1	0	18.87	2	6	31	1	1	2564	287.9	7.21	26.04	4
A0A0N8CVU0	Putative Actin, alpha skeletal muscle (Fragment) OS=Daphnia magna OX=35525 PE=3 SV=1	0	18.625	52	5	28	1	1	131	14.5	5.1	13.36	3
A0A0K0PWD6	Protein kinase A regulatory subunit 1 OS=Panulirus interruptus OX=6735 PE=2 SV=1	0	18.427	18	4	10	4	1	372	41.6	5.15	20.69	4
A0A346QR77	Cytoplasmic actin 1 (Fragment) OS=Procambarus clarkii OX=6728 GN=Actb PE=2 SV=1	0	18.394	20	5	24	1	1	376	41.8	5.39	11.39	3
A0A0P4W9G8	Uncharacterized protein OS=Scylla olivacea OX=85551 PE=4 SV=1	0	18.381	33	6	14	6	1	266	30.3	5.5	11.42	2
A0A2P1JJ63	Phosphoglucomutase-1-like (Fragment) OS=Procambarus clarkii OX=6728 GN=Pgm PE=2 SV=1	0	18.356	14	6	15	1	1	561	60.9	5.78	16.03	4
A0A286RXX3	Fructose-1,6-bisphosphatase 1-like protein (Fragment) OS=Procambarus clarkii OX=6728 GN=FBP1 PE=2 SV=1	0	18.193	11	3	15	2	1	320	34.9	6.25	7.02	2
D9ZNA9	Elongation factor 1-alpha OS=Cancer borealis OX=39395 PE=2 SV=1	0	17.973	31	9	26	1	1	461	50.7	9.07	20.07	6
A0A173GPF8	Elongation factor 1-alpha OS=Portunus trituberculatus OX=210409 PE=2 SV=1	0	17.918	32	10	27	2	1	461	50.7	9.07	22.28	7
A0A0P4WKP0	Proteasome subunit alpha type OS=Scylla olivacea OX=85551 PE=3 SV=1	0	17.569	33	7	15	7	1	264	29.3	6.54	18.92	6
A0A0P4WMP5	Phosphoglycerate kinase OS=Scylla olivacea OX=85551 PE=3 SV=1	0	17.505	20	7	14	6	1	415	44.7	6.47	15.15	6
A0A2U5IRK6	Heat shock protein 90 OS=Macrobrachium rosenbergii OX=79674 GN=Hsp90 PE=2 SV=1	0	17.246	13	7	12	1	1	727	84.1	4.96	10.53	4
A0A0P4W9P8	Uncharacterized protein OS=Scylla olivacea OX=85551 PE=4 SV=1	0	16.587	18	6	9	6	1	477	53	6.33	16.36	5
A0A0N7G737	Histone H2B (Fragment) OS=Eriocheir sinensis OX=95602 PE=2 SV=1	0	16.495	37	5	23	4	1	123	13.6	10.39	5.87	2
A0A2P1JJ64	Isocitrate dehydrogenase (Fragment) OS=Procambarus clarkii OX=6728 GN=Idh PE=2 SV=1	0	16.252	18	7	20	4	1	446	50.1	8.1	10.55	4
A0A2P2HYA6	10-formyltetrahydrofolate dehydrogenase OS=Hirondellea gigas OX=1518452 PE=2 SV=1	0	16.164	9	7	16	5	1	901	98.3	6.05	5.08	3
A0A2P2I8Q8	Tubulin beta chain (Fragment) OS=Hirondellea gigas OX=1518452 PE=2 SV=1	0	16.055	10	2	11	1	1	305	33.9	5.35	7.19	2
A0A2P2HVU3	Ras-like GTP-binding protein Rho1 OS=Hirondellea gigas OX=1518452 PE=2 SV=1	0	15.737	55	6	17	6	1	192	21.6	6.25	12.67	4
A0A0P4VV59	Isocitrate dehydrogenase [NADP] OS=Scylla olivacea OX=85551 PE=3 SV=1	0	15.573	21	8	16	6	1	411	45.7	7.27	7.22	3
A0A0P4WKF2	Uncharacterized protein OS=Scylla olivacea OX=85551 PE=4 SV=1	0	15.504	18	4	11	4	1	346	38.8	7.61	14.94	3
A0A0P4WFW9	Uncharacterized protein OS=Scylla olivacea OX=85551 PE=4 SV=1	0	15.426	12	4	8	4	1	321	36.1	4.58	16.42	4
A0A2P2HW22	Fructose-bisphosphate aldolase OS=Hirondellea gigas OX=1518452 PE=2 SV=1	0	15.317	25	6	21	4	1	365	40.1	7.05	18.62	4
A0A0P4WFV4	Uncharacterized protein OS=Scylla olivacea OX=85551 PE=4 SV=1	0	15.185	24	5	25	1	1	180	19.7	4.41	9.6	3
A0A0P4W437	Uncharacterized protein OS=Scylla olivacea OX=85551 PE=4 SV=1	0	15.179	28	6	14	1	1	216	24.5	5.9	8.18	3
C0L087	Beta-actin (Fragment) OS=Neohelice granulata OX=53323 PE=2 SV=1	0	15.125	51	3	27	1	1	84	9.5	5.03	10.84	2
A0A0B4UBB1	Rab11A OS=Macrobrachium rosenbergii OX=79674 PE=2 SV=1	0	15.057	29	6	14	1	1	214	23.7	5.48	5.68	2
A0A097ZS79	Heat Shock Protein 70 kDa form 2 (Fragment) OS=Gammarus pulex OX=52641 GN=hsp70-2 PE=2 SV=1	0	14.865	13	5	12	2	1	585	64.3	5.47	6.85	2
A0A0P4W1P2	Uncharacterized protein OS=Scylla olivacea OX=85551 PE=4 SV=1	0	14.75	16	6	10	6	1	441	49.4	6.4	10.71	3
A0A0P4WGJ6	Proteasome subunit alpha type OS=Scylla olivacea OX=85551 PE=3 SV=1	0	14.658	24	4	7	4	1	250	27.9	7.42	16.02	4
O01943	Tubulin alpha chain (Fragment) OS=Gecarcinus lateralis OX=6769 PE=2 SV=1	0	14.599	14	5	8	1	1	443	49.2	5.19	6.84	2
A0A0P4WHU5	Citrate synthase OS=Scylla olivacea OX=85551 PE=3 SV=1	0	14.598	16	6	16	5	1	476	52.1	7.17	11.65	4
A0A0P4W8H4	Uncharacterized protein OS=Scylla olivacea OX=85551 PE=3 SV=1	0	14.421	13	3	12	2	1	335	36.1	6.9	10.11	3
A0A0P4WJH6	Uncharacterized protein OS=Scylla olivacea OX=85551 PE=3 SV=1	0	14.352	12	7	10	2	1	780	89.7	4.92	4.9	3
A0A0N7ZC56	Uncharacterized protein OS=Scylla olivacea OX=85551 PE=3 SV=1	0	14.247	14	4	10	4	1	451	50.2	6.71	10.47	3
C8XTB8	Peroxiredoxin OS=Portunus trituberculatus OX=210409 GN=Prx PE=2 SV=1	0	14.218	30	5	9	2	1	198	21.9	6.54	16.88	5
V9PN68	Sex-lethal OS=Eriocheir sinensis OX=95602 GN=Sxl2 PE=2 SV=1	0	14.101	23	5	17	5	1	318	34.4	9.33	9.11	3
A0A0N7ZFP2	Ubiquitin-40S ribosomal protein S27a OS=Daphnia magna OX=35525 PE=4 SV=1	0	14.066	41	5	56	5	1	116	13.4	10.13	13.81	3
E0WMU3	Putative prophenoloxidase OS=Cancer pagurus OX=6755 GN=propo PE=2 SV=1	0	13.953	10	4	4	4	1	670	77.1	6.24	15.11	4
A0A0E3T135	Heat shock protein OS=Cherax destructor OX=6723 GN=HSP21 PE=2 SV=1	0	13.909	26	3	14	3	1	184	21	5.49	15.33	3
K9J9V0	Eukaryotic translation initiation factor 5A OS=Scylla paramamosain OX=85552 PE=2 SV=1	0	13.819	31	4	12	2	1	157	17.1	5.78	6.69	3
A0A0P4W2W4	Uncharacterized protein OS=Scylla olivacea OX=85551 PE=4 SV=1	0	13.712	3	5	9	5	1	2722	292.6	6.14	8.03	3
A0A0P4YPQ5	Uncharacterized protein (Fragment) OS=Daphnia magna OX=35525 PE=4 SV=1	0	13.542	25	5	35	1	1	218	25.2	8.1	11.61	4
A0A0P4WJD8	Uncharacterized protein OS=Scylla olivacea OX=85551 PE=4 SV=1	0	13.318	37	6	9	6	1	126	14.6	8.28	5.28	2
A0A0N7ZDQ4	Uncharacterized protein OS=Scylla olivacea OX=85551 PE=3 SV=1	0	13.208	26	4	18	4	1	136	15.4	5.72	12.89	4
A0A0P5P1G0	ATP synthase subunit alpha OS=Daphnia magna OX=35525 PE=3 SV=1	0	12.94	12	4	11	1	1	459	49.8	9.04	7.95	2
A0A0P5PIX0	Putative Myosin heavy chain, non-muscle (Fragment) OS=Daphnia magna OX=35525 PE=3 SV=1	0	12.933	7	5	8	2	1	822	93.2	8.44	10.84	2
D0UMX9	Glucose-6-phosphate isomerase (Fragment) OS=Libinia emarginata OX=6807 PE=2 SV=1	0	12.914	24	4	13	1	1	222	24.8	7.83	11.8	3
A0A2P2HXE8	Aconitate hydratase, mitochondrial OS=Hirondellea gigas OX=1518452 PE=2 SV=1	0	12.745	5	3	8	3	1	788	85.3	6.8	9.91	3
A0A0P6C4Z7	Ras-related protein Rab-2A OS=Daphnia magna OX=35525 PE=4 SV=1	0	12.708	18	4	11	4	1	266	29.4	6.14	6.04	2
Q49LV5	Calcium-transporting ATPase OS=Panulirus argus OX=6737 GN=serca PE=2 SV=1	0	12.492	8	5	7	1	1	1020	112.2	5.21	10.94	4
A0A2Z4I2U3	Calcium-transporting ATPase OS=Callinectes sapidus OX=6763 GN=SERCA PE=2 SV=1	0	12.428	7	5	8	1	1	1018	111.7	5.27	13.6	5
L7XAV1	Heat shock protein 70 (Fragment) OS=Scylla paramamosain OX=85552 PE=2 SV=1	0	12.402	28	4	9	1	1	261	28.3	4.87	6.21	2
C8BP49	Hemocyanin OS=Nebalia kensleyi OX=586406 PE=2 SV=1	0	12.326	6	4	20	2	1	670	76.1	5.5	12.04	3
A0A1R7T362	Glycoprotein 94 OS=Penaeus vannamei OX=6689 GN=GRP94 PE=2 SV=1	0	12.202	10	6	15	1	1	796	91.1	4.78	5	2
A0A068EME2	Peroxinectin OS=Macrophthalmus japonicus OX=138195 PE=2 SV=1	0	12.172	7	4	8	4	1	777	85.2	6.24	9.34	2
A0A1M4BLV5	Serine/threonine-protein phosphatase OS=Macrobrachium rosenbergii OX=79674 GN=CaN PE=2 SV=1	0	12.145	17	6	12	1	1	538	60.1	6.38	14.59	5
A0A0B4UHQ1	Serine/threonine-protein phosphatase OS=Eriocheir sinensis OX=95602 GN=CN-A PE=2 SV=1	0	12.129	18	6	11	1	1	511	57.4	6.38	16.77	6
D2DSR9	L-lactate dehydrogenase (Fragment) OS=Scylla paramamosain OX=85552 PE=2 SV=1	0	12.109	32	3	9	1	1	174	18.9	8.76	12.8	2
A0A0N7ZDN1	Proteasome subunit alpha type OS=Scylla olivacea OX=85551 PE=3 SV=1	0	11.998	25	5	7	3	1	246	27.7	6.14	12.41	4
A0A0P5XQX1	Glucose-6-phosphate isomerase OS=Daphnia magna OX=35525 PE=3 SV=1	0	11.793	7	3	7	2	1	616	68.5	7.9	7.04	2
A0A0G2UFY8	Vitellogenin OS=Longpotamon honanense OX=1043170 PE=2 SV=1	0	11.781	2	7	26	7	1	2566	289.6	8.34	16.18	5
B2ZSV6	Peroxiredoxin OS=Eurypanopeus depressus OX=108111 GN=prx PE=2 SV=1	0	11.745	23	4	9	1	1	198	22	5.96	13.71	4
A0A2H4N1W7	40S ribosomal protein SA OS=Cherax quadricarinatus OX=27406 PE=2 SV=1	0	11.51	24	4	6	3	1	308	33.1	4.98	10.61	3
Q95WL9	Glucose-6-phosphate isomerase (Fragment) OS=Automate gardineri OX=150702 GN=GPI PE=2 SV=1	0	11.482	37	3	10	1	1	155	17.4	7.71	8.81	2
C1C0T5	Malate dehydrogenase OS=Caligus clemensi OX=344056 GN=MDHC PE=2 SV=1	0	11.46	12	4	12	1	1	331	35.2	6.9	13.15	4
A0A0P4WCN7	AMP deaminase OS=Scylla olivacea OX=85551 PE=3 SV=1	0	11.375	7	4	7	3	1	769	88.4	5.92	5.09	2
Q8MVU2	Tubulin alpha chain (Fragment) OS=Homarus gammarus OX=6707 GN=TUBA1 PE=3 SV=1	0	11.225	15	5	11	1	1	396	43.7	6.28	7.22	2
A0A0P4VVP7	Uncharacterized protein OS=Scylla olivacea OX=85551 PE=4 SV=1	0	11.179	17	2	6	2	1	149	16.7	8.59	13.02	2
D0EWY2	Ras-related protein Rap-1b OS=Scylla paramamosain OX=85552 PE=2 SV=1	0	11.146	27	4	9	1	1	184	20.7	5.77	6.21	2
A0A0P4VRH5	Uncharacterized protein OS=Scylla olivacea OX=85551 PE=4 SV=1	0	11.082	19	2	6	2	1	150	16.7	5.15	12.89	2
A0A1B1JC72	Carbonic anhydrase (Fragment) OS=Scylla paramamosain OX=85552 PE=2 SV=1	0	11.051	20	2	5	2	1	212	23.3	6.84	14.24	2
A0A0N7ZCM4	Uncharacterized protein OS=Scylla olivacea OX=85551 PE=3 SV=1	0	11.024	12	4	10	4	1	350	39.4	6.47	5.19	2
A0A286RXX2	ATP-dependent 6-phosphofructokinase-like protein (Fragment) OS=Procambarus clarkii OX=6728 PE=2 SV=1	0	10.86	6	4	5	1	1	964	106.5	6.46	10.82	3
G9BIX6	Alpha-2-macroglobulin 2 isoform 3 OS=Pacifastacus leniusculus OX=6720 PE=2 SV=1	0	10.839	2	3	9	1	1	1598	176.6	5.16	6.02	2
A0A0P4WGG6	Transgelin OS=Scylla olivacea OX=85551 PE=3 SV=1	0	10.764	25	3	8	3	1	186	20.2	7.71	10.75	3
A0A0A7DMR6	Chloride intracellular channel OS=Portunus trituberculatus OX=210409 PE=2 SV=1	0	10.759	21	3	6	3	1	253	29.2	6.35	7.23	2
A0A1P8AL41	Tubulin beta (Fragment) OS=Penaeus vannamei OX=6689 PE=2 SV=1	0	10.565	35	4	11	2	1	181	20.4	6.9	5.55	2
C1BV50	Triosephosphate isomerase OS=Lepeophtheirus salmonis OX=72036 GN=TPIS PE=2 SV=1	0	10.564	20	4	10	1	1	249	26.9	5.78	6.54	2
A0A0P4WD04	Proteasome subunit alpha type OS=Scylla olivacea OX=85551 PE=3 SV=1	0	10.553	19	3	6	3	1	241	26.1	5.3	11.26	3
D2DSK7	F1-ATP synthase beta subunit (Fragment) OS=Scylla paramamosain OX=85552 PE=2 SV=1	0	10.466	90	4	11	1	1	73	7.6	5	5.61	2
A0A0P6I7V3	Myosin light chain kinase OS=Daphnia magna OX=35525 PE=4 SV=1	0	10.392	1	5	10	1	1	8937	991.3	6.39	9.75	3
A0A289ZEQ2	L-lactate dehydrogenase OS=Eulimnogammarus verrucosus OX=36941 PE=2 SV=1	0	10.388	14	3	11	1	1	333	35.9	6.93	10.33	2
A0A0P4W034	Dipeptidyl peptidase 3 OS=Scylla olivacea OX=85551 PE=3 SV=1	0	10.202	8	5	9	5	1	718	80.7	5.41	6.76	3
A0A0P4WS33	Uncharacterized protein OS=Scylla olivacea OX=85551 PE=4 SV=1	0	10.176	7	2	5	2	1	400	46.3	5.2	7.47	2
F8QXJ0	I-connectin (Fragment) OS=Scylla paramamosain OX=85552 PE=2 SV=1	0	9.979	29	4	6	1	1	170	19.8	5.2	10.68	3
A0A0P4WJW9	Serine/threonine-protein phosphatase OS=Scylla olivacea OX=85551 PE=3 SV=1	0	9.683	16	5	8	1	1	511	57.4	6.43	14.35	5
A0A2P2HWA7	Actin-5, muscle-specific-like (Fragment) OS=Hirondellea gigas OX=1518452 PE=2 SV=1	0	9.677	19	3	14	2	1	190	20.9	5.11	8.58	2
A0A0P6C200	GTP-binding nuclear protein OS=Daphnia magna OX=35525 PE=3 SV=1	0	9.553	13	4	7	4	1	331	37.3	8.28	7.73	3
A0A0P4X0S5	Coronin OS=Scylla olivacea OX=85551 PE=3 SV=1	0	9.203	12	3	7	3	1	524	58.4	6.33	10.78	3
F8QXK4	Myosin (Fragment) OS=Scylla paramamosain OX=85552 PE=2 SV=1	0	9.169	23	3	10	2	1	184	20.5	9.06	6.26	2
A0A0P4WKR2	Uncharacterized protein OS=Scylla olivacea OX=85551 PE=3 SV=1	0	9.108	11	3	5	3	1	523	55.9	8.37	8.91	2
A0A2P2HXI8	Centrosomal protein of 290 kDa-like (Fragment) OS=Hirondellea gigas OX=1518452 PE=2 SV=1	0	8.993	6	3	7	2	1	728	84.8	5.43	6.9	2
A0A0P4WK11	Uncharacterized protein OS=Scylla olivacea OX=85551 PE=4 SV=1	0	8.812	8	2	4	2	1	383	43.1	4.83	6.46	2
A0A0P4W546	Uncharacterized protein OS=Scylla olivacea OX=85551 PE=4 SV=1	0	8.626	27	5	10	3	1	203	23.1	7.78	4.91	2
A0A0P4WIR6	Glucose-6-phosphate 1-epimerase OS=Scylla olivacea OX=85551 PE=3 SV=1	0	8.537	22	3	5	3	1	278	31.8	7.47	9.76	3
A0A0P4W641	Uncharacterized protein OS=Scylla olivacea OX=85551 PE=4 SV=1	0	8.379	32	3	8	3	1	146	16.3	6.54	8.95	2
A0A0P4WBY9	Uncharacterized protein OS=Scylla olivacea OX=85551 PE=4 SV=1	0	8.372	25	3	7	3	1	220	24.1	6.89	7.99	3
Q5IW12	Calpain B OS=Gecarcinus lateralis OX=6769 GN=CalpB PE=2 SV=1	0	8.075	8	5	8	1	1	754	87.5	4.61	2.83	2
A0A0N7ZBD7	Uncharacterized protein OS=Scylla olivacea OX=85551 PE=4 SV=1	0	7.813	16	2	3	2	1	288	31.7	9.44	8.94	2
A0A0P4WKS4	Uncharacterized protein OS=Scylla olivacea OX=85551 PE=3 SV=1	0	7.753	11	3	5	3	1	592	63	6.84	7.67	3
A0A0A8WIN5	Putative elongation factor alpha 1a (Fragment) OS=Lithodes maja OX=174393 GN=eef1a PE=2 SV=1	0	7.719	25	5	10	1	1	316	34.7	8.38	7.78	2
A0A0N7ZD22	Succinate--CoA ligase [ADP/GDP-forming] subunit alpha, mitochondrial OS=Scylla olivacea OX=85551 PE=3 SV=1	0	7.594	14	3	5	3	1	327	34.1	9.07	9.33	3
A0A0P4WS62	Uncharacterized protein OS=Scylla olivacea OX=85551 PE=3 SV=1	0	7.586	13	3	4	3	1	441	49.4	6.35	4.09	2
A0A0P4W7D9	Uncharacterized protein OS=Scylla olivacea OX=85551 PE=4 SV=1	0	7.534	29	2	7	1	1	99	11	5.16	7.84	2
A0A0P4X1P3	Uncharacterized protein OS=Scylla olivacea OX=85551 PE=4 SV=1	0	7.437	17	2	5	2	1	169	18.9	5.43	8.28	2
Q95V58	Arginine kinase OS=Artemia franciscana OX=6661 GN=ARGK PE=2 SV=1	0	7.402	8	3	12	1	1	356	40	5.86	12.76	2
A0A0N7ZDR1	Adenylosuccinate synthetase OS=Scylla olivacea OX=85551 PE=3 SV=1	0	7.397	6	2	4	2	1	450	49.8	6.8	6	2
A0A164LQG6	Testin OS=Daphnia magna OX=35525 GN=APZ42_032598 PE=4 SV=1	0	7.23	3	3	16	1	1	962	107.6	7.68	5.96	2
F5ANJ1	Ubiquitin-conjugating enzyme E2 b OS=Eriocheir sinensis OX=95602 PE=2 SV=1	0	7.23	36	3	7	3	1	147	16.7	7.34	7.29	2
A0A0P4WZ69	Uncharacterized protein OS=Scylla olivacea OX=85551 PE=4 SV=1	0	7.06	14	3	6	3	1	293	32.6	6.57	5.3	2
A0A0P4W9G9	Uncharacterized protein OS=Scylla olivacea OX=85551 PE=4 SV=1	0	6.983	6	3	6	3	1	664	73.5	6.01	3.99	2
A0A0P6AZD2	Aspartate aminotransferase OS=Daphnia magna OX=35525 PE=4 SV=1	0	6.93	6	3	8	3	1	545	60.4	7.34	5.66	2
F5A6C3	Aspartate aminotransferase OS=Procambarus clarkii OX=6728 PE=2 SV=1	0	6.84	11	2	6	2	1	250	27.5	8.72	7.63	2
A0A0P4WRL4	Polyadenylate-binding protein OS=Scylla olivacea OX=85551 PE=3 SV=1	0	6.828	7	3	4	3	1	649	71.7	9.36	5.41	2
A0A0P4VWI7	Uncharacterized protein OS=Scylla olivacea OX=85551 PE=4 SV=1	0	6.703	8	3	7	3	1	567	60.3	6.7	9.4	3
A0A0P4WFH8	Uncharacterized protein OS=Scylla olivacea OX=85551 PE=4 SV=1	0	6.683	8	2	2	2	1	443	48.2	8.25	7.75	2
D0UMW8	Glucose-6-phosphate isomerase (Fragment) OS=Armadillidium vulgare OX=13347 PE=2 SV=1	0	6.628	14	2	5	1	1	222	24.9	7.83	8.66	2
A0A0P4WST3	Uncharacterized protein OS=Scylla olivacea OX=85551 PE=4 SV=1	0	6.6	11	2	5	2	1	343	37.8	5.8	7.47	2
A0A0P4W4K0	Uncharacterized protein OS=Scylla olivacea OX=85551 PE=4 SV=1	0	6.537	6	3	8	3	1	637	70.3	5.44	6.76	2
Q24LS5	Guanylate cyclase OS=Callinectes sapidus OX=6763 GN=GC-YO1 PE=2 SV=1	0	6.512	3	3	4	3	1	1268	143.1	8.09	5.27	2
A0A0P4WFH6	Uncharacterized protein OS=Scylla olivacea OX=85551 PE=4 SV=1	0	6.278	4	2	3	2	1	601	65.2	6.7	6.05	2
A0A0P4WFD3	Uncharacterized protein OS=Scylla olivacea OX=85551 PE=4 SV=1	0	6.278	3	3	3	3	1	1230	137.5	6.06	4.67	3
A0A0P4WFP8	Uncharacterized protein OS=Scylla olivacea OX=85551 PE=3 SV=1	0	6.233	10	2	2	2	1	427	47.9	5.39	7.75	2
A0A0N8DI82	Myosin light chain kinase, smooth muscle OS=Daphnia magna OX=35525 PE=4 SV=1	0	6.178	0	4	7	1	1	22277	2479.1	5.14	4.08	2
A0A0P4WJ74	Uncharacterized protein OS=Scylla olivacea OX=85551 PE=3 SV=1	0	6.172	32	4	5	4	1	168	19	4.65	6.71	3
A0A0P4WT16	Uncharacterized protein OS=Scylla olivacea OX=85551 PE=4 SV=1	0	6.15	13	2	3	2	1	189	19.4	5.67	6.7	2
A0A0N7ZBI3	Uncharacterized protein OS=Scylla olivacea OX=85551 PE=3 SV=1	0	6.128	14	2	6	1	1	158	18.2	6.39	6.73	2
A0A0P4WBE4	Beta-galactosidase OS=Scylla olivacea OX=85551 PE=3 SV=1	0	5.983	5	3	6	3	1	656	73.3	6.46	2.05	2
A0A0P4X1B6	Proteasome subunit alpha type OS=Scylla olivacea OX=85551 PE=3 SV=1	0	5.893	13	3	3	3	1	283	31	5.94	5.58	2
A0A0P4X229	Peptidylprolyl isomerase OS=Scylla olivacea OX=85551 PE=4 SV=1	0	5.492	20	2	3	2	1	110	11.8	6.04	5.83	2
A2I5Y6	Hemocyanin subunit 3 (Fragment) OS=Portunus pelagicus OX=80836 GN=HEM3 PE=2 SV=1	0	5.211	20	3	14	1	1	227	26.3	5.78	6.01	2
A0A2P2HWA1	Paramyosin, long form-like (Fragment) OS=Hirondellea gigas OX=1518452 PE=2 SV=1	0	4.841	3	2	2	1	1	841	99.6	5.81	5.47	2
A0A0P5JKI0	40S ribosomal protein SA (Fragment) OS=Daphnia magna OX=35525 PE=3 SV=1	0	4.833	8	2	3	1	1	312	34.1	5.2	6.56	2
A0A0P4WDM9	Uncharacterized protein OS=Scylla olivacea OX=85551 PE=4 SV=1	0	4.823	13	3	6	3	1	336	39.5	7.53	4.76	2
D6BMV2	Alpha2 macroglobulin isoform 2 OS=Penaeus chinensis OX=139456 PE=2 SV=1	0	4.748	2	3	6	1	1	1502	166.2	5.14	5.14	2
A0A0N7ZBV6	Uncharacterized protein OS=Scylla olivacea OX=85551 PE=3 SV=1	0	4.738	8	2	3	2	1	416	46.9	5.44	6.44	2
E9G295	Phosphoglycerate mutase OS=Daphnia pulex OX=6669 GN=DAPPUDRAFT_222210 PE=3 SV=1	0	4.677	8	2	4	1	1	253	28.5	6.24	5.45	2
A0A0P4WGP1	Uncharacterized protein OS=Scylla olivacea OX=85551 PE=4 SV=1	0	4.637	7	3	8	3	1	321	35.7	5.36	4.7	2
A0A0P4VPD3	Uncharacterized protein OS=Scylla olivacea OX=85551 PE=4 SV=1	0	4.548	14	2	3	2	1	216	25.5	7.17	6.89	2
A0A0P6IB62	Growth factor receptor-bound protein OS=Daphnia magna OX=35525 PE=4 SV=1	0	4.534	10	2	2	2	1	270	31.2	6.54	5.84	2
Q1L7X1	Vitellogenin OS=Portunus trituberculatus OX=210409 PE=2 SV=1	0	4.377	1	3	21	2	1	2560	287	7.23	6.6	2
A0A0P4WPH2	Uncharacterized protein OS=Scylla olivacea OX=85551 PE=4 SV=1	0	4.355	13	2	4	1	1	239	28.3	6.27	5.84	2
A0A345F795	Cytoplasmic carbonic anhydrase (Fragment) OS=Cancer pagurus OX=6755 GN=CAc PE=2 SV=1	0	4.337	49	3	3	3	1	88	9.5	7.5	6.93	3
A0A0P4WIJ7	Uncharacterized protein OS=Scylla olivacea OX=85551 PE=3 SV=1	0	4.309	11	2	3	2	1	321	34.8	5.02	5.91	2
A0A0P4W8Y4	Uncharacterized protein OS=Scylla olivacea OX=85551 PE=4 SV=1	0	4.277	3	2	2	2	1	749	84.5	6.23	4.72	2
A0A0K2T0J7	Putative LOC100642686 [Bombus terrestris] OS=Lepeophtheirus salmonis OX=72036 PE=4 SV=1	0	4.068	2	2	4	1	1	1620	177.7	6.35	5.9	2
A0A0K2UT65	Serine/threonine-protein phosphatase OS=Lepeophtheirus salmonis OX=72036 PE=3 SV=1	0	3.99	10	3	4	1	1	289	32.8	5.99	5.93	2
A0A0P4WQW1	1,2-dihydroxy-3-keto-5-methylthiopentene dioxygenase OS=Scylla olivacea OX=85551 PE=3 SV=1	0	3.97	17	2	4	2	1	183	21.8	5.86	5.53	2
A0A0P4W8I2	Uncharacterized protein OS=Scylla olivacea OX=85551 PE=4 SV=1	0	3.904	4	2	5	2	1	243	26.6	4.82	4.97	2
A0A0N7ZD97	Uncharacterized protein OS=Scylla olivacea OX=85551 PE=4 SV=1	0	3.769	9	2	6	1	1	219	24.1	5.63	4.18	2
A0A346QR81	26S proteasome non-ATPase regulatory subunit 3-like protein (Fragment) OS=Procambarus clarkii OX=6728 GN=Psmd3 PE=2 SV=1	0	3.733	5	2	4	2	1	499	58	8	4.61	2
A0A0P4WGQ9	Uncharacterized protein OS=Scylla olivacea OX=85551 PE=3 SV=1	0	3.679	9	2	2	2	1	392	44.6	7.65	6.26	2
A0A0P4W6L1	Uncharacterized protein OS=Scylla olivacea OX=85551 PE=4 SV=1	0	3.474	9	2	5	2	1	229	25.3	6.11	5.09	2
A0A2Z5HVF0	Glutathione S-transferase 1-like protein (Fragment) OS=Procambarus clarkii OX=6728 GN=Gst PE=2 SV=1	0	3.466	13	2	4	1	1	239	28.3	7.01	6.03	2
A0A0N7ZDQ0	Uncharacterized protein OS=Scylla olivacea OX=85551 PE=4 SV=1	0	3.39	1	2	2	2	1	1137	125.7	5.36	3.92	2
R9TFU3	Glyceraldehyde-3-phosphate dehydrogenase OS=Acartia pacifica OX=335913 PE=2 SV=1	0	3.273	7	2	5	1	1	332	35.8	7.39	4.42	2
A0A0P5E7W4	PDZ and LIM domain protein OS=Daphnia magna OX=35525 PE=4 SV=1	0	2.931	3	2	9	1	1	493	53.9	8.85	3.57	2
A0A0P4WHG2	Dihydrolipoyl dehydrogenase OS=Scylla olivacea OX=85551 PE=3 SV=1	0	2.911	5	2	2	2	1	509	54.1	7.46	2.65	2
A0A0P4ZY97	Fructose-bisphosphate aldolase OS=Daphnia magna OX=35525 PE=3 SV=1	0	2.864	10	2	5	1	1	273	29.5	9.17	4.62	2
W8EAE4	DLp/HDL-BGBP OS=Astacus leptodactylus OX=6717 PE=2 SV=1	0	2.714	0	2	6	2	1	4889	545.3	5.86	3.73	2
A0A0P6H6Y4	Dihydrolipoyllysine-residue succinyltransferase component of 2-oxoglutarate dehydrogenase complex, mitochondrial OS=Daphnia magna OX=35525 PE=4 SV=1	0	2.076	3	2	3	2	1	584	61.1	7.2	4.29	2
A0A0P6C9S2	Putative Heat shock protein HSP 90-alpha (Fragment) OS=Daphnia magna OX=35525 PE=4 SV=1	0	2.048	9	2	2	1	1	258	30.6	4.98	4.41	2

## Sheet: Edible crab cooked
Accession	Description	Exp. q-value: Combined	Sum PEP Score	Coverage [%]	# Peptides	# PSMs	# Unique Peptides	# Protein Groups	# AAs	MW [kDa]	calc. pI	Score Sequest HT: G2 Sequest HT	# Peptides (by Search Engine): G2 Sequest HT
A2V734	Tropomyosin slow-tonic isoform OS=Paralithodes camtschaticus OX=6741 GN=Tm-Pane-tonic PE=2 SV=1	0	320.376	88	56	1506	8	1	284	32.8	4.74	1624.04	40
A0A0P4W1N3	Uncharacterized protein OS=Scylla olivacea OX=85551 PE=4 SV=1	0	274.617	31	57	257	24	1	2228	239.7	6.09	66.33	18
A2V733	Tropomyosin fast isoform OS=Paralithodes camtschaticus OX=6741 GN=Tm-Parc-fast PE=2 SV=1	0	271.36	88	54	1402	8	1	284	32.7	4.74	1528.69	35
Q86GD6	Projectin OS=Procambarus clarkii OX=6728 GN=proj PE=2 SV=1	0	270.798	12	81	247	69	1	8625	962	6.43	25.5	8
Q283K8	Cryptocyanin 2 OS=Metacarcinus magister OX=29965 GN=Cc2 PE=2 SV=1	0	246.368	53	39	373	15	1	674	78.2	6.1	155.26	23
A0A0P4W0L1	Uncharacterized protein OS=Scylla olivacea OX=85551 PE=4 SV=1	0	244.229	57	51	268	10	1	890	102.9	5.41	14.07	4
A0A2P1JJ58	Alpha-actinin, sarcomeric-like isoform X1 (Fragment) OS=Procambarus clarkii OX=6728 GN=Actn PE=2 SV=1	0	232.024	54	48	260	7	1	890	102.7	5.35	14.07	4
Q6E7L4	Slow-tonic S2 tropomyosin OS=Homarus americanus OX=6706 PE=2 SV=1	0	229.502	87	51	1335	5	1	284	32.9	4.77	1433.42	38
O96992	Cryptocyanin (Fragment) OS=Metacarcinus magister OX=29965 GN=CC1 PE=2 SV=1	0	227.654	48	36	464	7	1	653	75.7	5.78	155.37	19
Q6XGZ8	Slow muscle myosin S1 heavy chain (Fragment) OS=Homarus americanus OX=6706 PE=2 SV=1	0	226.685	50	34	267	9	1	507	58.5	5.27	138.98	19
A2V735	Tropomyosin OS=Chionoecetes opilio OX=41210 GN=TM1 PE=1 SV=1	0	220.884	70	44	1323	1	1	284	32.7	4.82	1596.34	42
A0A288ZBA6	Myosin heavy chain OS=Palaemon carinicauda OX=392227 GN=myosin heavy chain PE=2 SV=1	0	212.5	21	41	289	6	1	1913	217.7	6.05	165.24	23
Q5G2A6	Hemocyanin subunit 3 OS=Metacarcinus magister OX=29965 GN=Hc3 PE=2 SV=1	0	206.283	39	23	453	12	1	669	77.4	5.45	79.41	14
C0LU07	Tropomysin OS=Procambarus clarkii OX=6728 PE=2 SV=1	0	193.494	79	46	1230	2	1	284	32.8	4.77	1338.08	33
Q23707	Hemocyanin subunit 6 OS=Metacarcinus magister OX=29965 GN=HC6 PE=2 SV=2	0	192.52	36	26	446	7	1	676	77.2	5.68	64.39	12
A2V737	Tropomyosin slow-tonic isoform OS=Erimacrus isenbeckii OX=299522 GN=Tm-Erii-tonic PE=2 SV=1	0	187.809	77	44	1266	3	1	284	32.8	4.82	1491.17	42
A0A0P4W155	Uncharacterized protein OS=Scylla olivacea OX=85551 PE=3 SV=1	0	174.771	77	40	1077	0	1	284	32.8	4.75	1208.47	37
A0A2P1JJ42	Filamin-A isoform X5 (Fragment) OS=Procambarus clarkii OX=6728 GN=Flna PE=2 SV=1	0	174.615	26	40	187	7	1	1568	167.8	6.13	29.47	8
Q5G2A5	Hemocyanin subunit 4 OS=Metacarcinus magister OX=29965 GN=Hc4 PE=2 SV=1	0	172.68	36	26	482	2	1	675	77	5.58	81.79	13
A5D6I3	Tropomyosin OS=Squilla aculeata OX=258341 PE=2 SV=1	0	171.502	72	41	993	7	1	284	32.8	4.67	1130.62	28
Q95YM2	I-connectin OS=Procambarus clarkii OX=6728 GN=I-con PE=2 SV=1	0	168.159	7	52	139	41	1	17352	1961.1	5.22	37.27	6
Q9N2R3	Tropomyosin (Fragment) OS=Charybdis feriata OX=65693 PE=1 SV=1	0	160.51	83	38	867	2	1	264	30.4	4.78	959.39	36
A0A0P6C1H6	Myosin heavy chain, non-muscle OS=Daphnia magna OX=35525 PE=3 SV=1	0	157.328	16	33	217	2	1	1951	223.7	6.25	119.19	17
Q5G2A8	Hemocyanin subunit 1 OS=Metacarcinus magister OX=29965 GN=Hc1 PE=2 SV=1	0	145.968	32	26	244	5	1	662	76.2	5.87	36.54	10
A0A385XVP7	Myosin heavy chain type 2 OS=Palaemon carinicauda OX=392227 PE=2 SV=1	0	133.848	20	36	159	12	1	1909	216.8	5.82	74.97	12
H9B3Y9	Beta-actin OS=Scylla paramamosain OX=85552 PE=2 SV=1	0	131.357	67	23	226	0	1	376	41.8	5.39	103.77	14
B6EAU2	Skeletal muscle actin 2 OS=Homarus americanus OX=6706 PE=2 SV=1	0	125.277	60	20	209	2	1	376	41.8	5.39	94.14	11
Q962V5	Alpha actin OS=Homarus americanus OX=6706 PE=2 SV=1	0	123.49	58	20	210	0	1	377	41.9	5.31	96.83	12
Q5G2A7	Hemocyanin subunit 2 OS=Metacarcinus magister OX=29965 GN=Hc2 PE=2 SV=1	0	123.339	25	21	210	4	1	663	76	5.87	40.78	11
A0A0N7ZC13	Uncharacterized protein OS=Scylla olivacea OX=85551 PE=4 SV=1	0	121.506	45	26	113	20	1	503	58.2	5.63	62.17	13
A0A0M3R6K2	Alpha actin-like protein (Fragment) OS=Nephrops norvegicus OX=6829 PE=2 SV=1	0	117.913	60	19	183	1	1	344	38.4	5.85	82.89	10
U3M6N8	Skeletal muscle actin 2 OS=Portunus trituberculatus OX=210409 PE=2 SV=1	0	116.58	58	21	195	0	1	376	41.8	5.39	90.4	12
O96657	Actin 1 OS=Penaeus monodon OX=6687 GN=act1 PE=2 SV=1	0	114.701	52	19	201	0	1	376	41.7	5.39	84.73	11
D9ZNA8	Glyceraldehyde-3-phosphate dehydrogenase OS=Cancer borealis OX=39395 PE=2 SV=1	0	112.036	71	17	94	1	1	334	35.7	7.06	23.2	6
A1YLF0	Cryptocyanin 1 (Fragment) OS=Portunus pelagicus OX=80836 PE=2 SV=1	0	109.073	30	18	195	2	1	429	50.1	6.28	83.23	9
H6UKS0	Arginine kinase OS=Scylla paramamosain OX=85552 PE=3 SV=1	0	106.768	51	22	161	7	1	357	40.2	6.62	62.09	10
A0A2H4V3C7	Slow-type skeletal muscle actin 1 OS=Penaeus vannamei OX=6689 PE=2 SV=1	0	105.946	48	19	168	0	1	377	41.9	5.17	63.34	9
A0A0N7ZB37	Uncharacterized protein OS=Scylla olivacea OX=85551 PE=4 SV=1	0	105.638	25	23	62	22	1	881	102.2	5.73	9.95	3
A0A223G1B9	Cryptocyanin OS=Scylla serrata OX=6761 PE=2 SV=1	0	103.848	24	19	154	3	1	681	79.1	5.86	62.11	8
A0A0P4W0R8	Uncharacterized protein OS=Scylla olivacea OX=85551 PE=4 SV=1	0	103.561	61	24	547	0	1	284	32.5	4.72	650.71	22
A0A0P4VTY1	Uncharacterized protein OS=Scylla olivacea OX=85551 PE=4 SV=1	0	102.081	51	24	712	0	1	253	28.9	4.78	787.08	21
A0A2H4V3D3	Slow-type skeletal muscle actin 3 OS=Penaeus vannamei OX=6689 PE=2 SV=1	0	100.956	55	15	172	0	1	376	41.7	5.39	80.9	9
A0A0N9EJJ5	Hemocyanin OS=Eriphia verrucosa OX=483417 GN=H PE=2 SV=1	0	97.292	21	16	306	2	1	674	77.2	5.63	43.26	7
D6Q0T7	Beta-actin OS=Scylla paramamosain OX=85552 PE=2 SV=1	0	96.284	62	17	145	0	1	376	41.9	5.48	42.94	6
P81581	Cuticle protein CP1243 OS=Cancer pagurus OX=6755 PE=1 SV=1	0	95.365	85	6	222	3	1	117	12.4	4.83	828.29	6
U3M692	Cardiac muscle actin OS=Portunus trituberculatus OX=210409 PE=2 SV=1	0	94.493	56	20	143	0	1	376	41.6	5.24	44.7	8
A0A2D3E2Y1	Pyruvate kinase (Fragment) OS=Procambarus clarkii OX=6728 PE=2 SV=1	0	93.553	38	18	86	3	1	526	57.6	6.55	5.35	2
A0A0U1ZX76	Hemocyanin subunit 3 OS=Scylla paramamosain OX=85552 PE=2 SV=1	0	93.164	20	15	241	1	1	672	77	6.19	22.86	5
A0A0P4W8W5	Uncharacterized protein OS=Scylla olivacea OX=85551 PE=3 SV=1	0	92.954	50	17	126	0	1	376	41.9	5.39	35.4	5
F8WR04	Myosin heavy chain type b OS=Penaeus japonicus OX=27405 GN=MYHb PE=2 SV=1	0	92.755	14	24	110	2	1	1910	218.9	6.37	43.59	8
A0A2H4V3D0	Slow-type skeletal muscle actin 2 OS=Penaeus vannamei OX=6689 PE=2 SV=1	0	92.694	40	17	166	0	1	376	41.6	5.31	71.63	10
A0A0P4YAQ1	Actin, alpha skeletal muscle OS=Daphnia magna OX=35525 PE=3 SV=1	0	92.015	41	14	147	2	1	446	49.6	6.62	62.05	6
G8IPQ4	Beta-actin OS=Penaeus monodon OX=6687 PE=2 SV=1	0	90.694	58	16	122	0	1	376	41.8	5.48	35.87	5
A0A0A6ZD98	Cryptocyanin OS=Eriocheir sinensis OX=95602 PE=2 SV=1	0	90.678	17	12	220	1	1	678	79	6	70.51	8
A0A2H4V3D1	Slow-type skeletal muscle actin 4 OS=Penaeus vannamei OX=6689 PE=2 SV=1	0	89.877	47	14	154	0	1	376	41.7	5.39	74.19	8
A0A0P5FY34	Actin, alpha skeletal muscle OS=Daphnia magna OX=35525 PE=3 SV=1	0	88.998	59	17	142	0	1	376	41.8	5.48	45.17	7
A0A0P6F7Z5	Actin, alpha skeletal muscle OS=Daphnia magna OX=35525 PE=3 SV=1	0	87.894	59	17	141	1	1	376	41.8	5.48	45.17	7
A0A0N8A945	Actin, alpha skeletal muscle OS=Daphnia magna OX=35525 PE=3 SV=1	0	85.596	63	17	140	0	1	376	41.8	5.48	45.17	7
K4EJG5	Hemocyanin subunit 6 OS=Eriocheir sinensis OX=95602 PE=2 SV=1	0	84.876	20	16	277	3	1	688	78.3	5.47	27.61	5
A0A0P5CGV3	Actin, alpha skeletal muscle OS=Daphnia magna OX=35525 PE=3 SV=1	0	84.232	59	16	135	0	1	376	41.7	5.48	42.94	6
A0A0P5C6X5	Actin, alpha skeletal muscle OS=Daphnia magna OX=35525 PE=3 SV=1	0	83.287	61	17	138	0	1	390	43.4	6.15	45.17	7
A0A2H4V3C6	Cytoplasmic-type actin 3 OS=Penaeus vannamei OX=6689 PE=2 SV=1	0	83.051	50	17	111	0	1	376	41.8	5.48	27.37	5
A0A0P5EA16	Actin, alpha skeletal muscle (Fragment) OS=Daphnia magna OX=35525 PE=3 SV=1	0	80.701	38	17	135	0	1	610	66.3	5.06	45.17	7
P81582	Cuticle protein CP1246 OS=Cancer pagurus OX=6755 PE=1 SV=1	0	79.724	85	6	213	3	1	117	12.5	4.56	749.63	6
A0A0P5MZW5	Actin, alpha skeletal muscle OS=Daphnia magna OX=35525 PE=3 SV=1	0	79.442	51	15	93	1	1	377	41.9	6.39	13.61	4
A0A0P4VYW2	Uncharacterized protein OS=Scylla olivacea OX=85551 PE=4 SV=1	0	79.092	58	23	478	2	1	253	29.2	4.79	528.32	16
A0A223G1C8	Hemocyanin subunit 1 OS=Scylla serrata OX=6761 PE=2 SV=1	0	78.858	25	19	264	4	1	676	76.8	5.58	28.68	6
A0A068FCL9	Fructose-bisphosphate aldolase OS=Penaeus chinensis OX=139456 PE=2 SV=1	0	76.338	52	14	65	9	1	365	39.8	7.06	13.45	4
A0A2H4V3D6	Slow-type skeletal muscle actin 10 OS=Penaeus vannamei OX=6689 PE=2 SV=1	0	76.122	50	17	152	1	1	376	41.8	5.31	60.55	9
A0A0P5HDK6	Actin, alpha skeletal muscle OS=Daphnia magna OX=35525 PE=3 SV=1	0	75.491	46	14	91	1	1	396	43.8	7.5	13.61	4
Q5QTD4	Beta-actin OS=Tigriopus japonicus OX=158387 PE=3 SV=1	0	75.393	51	16	124	1	1	375	41.7	5.48	40.87	6
K4Q2S1	Myosin heavy chain type 2 OS=Penaeus vannamei OX=6689 GN=MYH2 PE=2 SV=1	0	73.061	11	20	93	1	1	1909	219.1	6.14	39.49	7
A0A1B1FH20	Heat shock protein 70 kDa (Fragment) OS=Cancer pagurus OX=6755 GN=hsp70 PE=2 SV=1	0	72.365	44	22	54	14	1	618	67.9	5.59	5.17	2
P86700	Actin, muscle (Fragments) OS=Chionoecetes opilio OX=41210 PE=1 SV=1	0	71.842	61	12	127	2	1	192	20.8	5.16	51.14	8
P56649	Glyceraldehyde-3-phosphate dehydrogenase OS=Panulirus versicolor OX=150436 PE=1 SV=1	0	70.38	41	10	47	2	1	333	35.7	7.37	5.14	2
K4Q2Y1	Myosin heavy chain type 2 OS=Penaeus monodon OX=6687 GN=MYH2 PE=2 SV=1	0	70.266	12	20	83	2	1	1909	219	6.16	31.17	6
A0A0P5C5X9	Actin, alpha skeletal muscle OS=Daphnia magna OX=35525 PE=3 SV=1	0	69.67	52	13	99	0	1	376	41.7	5.48	35.87	5
A0A097KVH6	Arginine kinase (Fragment) OS=Mithraculus forceps OX=504428 GN=AK PE=3 SV=1	0	68.345	51	13	95	1	1	210	23.9	8.16	36.36	6
G3C6M0	Arginine kinase (Fragment) OS=Paralomis dofleini OX=941202 GN=AK PE=3 SV=1	0	67.047	73	17	101	2	1	210	23.7	8.34	4.53	2
Q9NGL5	Hemocyanin subunit OS=Callinectes sapidus OX=6763 PE=2 SV=1	0	65.013	30	16	213	5	1	676	77.1	5.54	14.92	3
A0A2P2HWQ3	Actin 1 (Fragment) OS=Hirondellea gigas OX=1518452 PE=2 SV=1	0	64.223	45	9	83	3	1	278	31.2	5.38	31.12	3
A0A0P5P514	Actin, alpha skeletal muscle OS=Daphnia magna OX=35525 PE=3 SV=1	0	63.983	52	14	118	0	1	376	41.8	5.71	27.33	6
Q94571	Tubulin beta-2 chain OS=Homarus americanus OX=6706 PE=2 SV=1	0	63.108	46	14	43	0	1	452	50.9	4.93	5.56	2
F8WR03	Myosin heavy chain type a OS=Penaeus japonicus OX=27405 GN=MYHa PE=2 SV=1	0	62.79	8	14	86	2	1	1912	219.4	6.07	36.22	7
G3C6N1	Arginine kinase (Fragment) OS=Anatolikos japonicus OX=941209 GN=AK PE=3 SV=1	0	62.784	58	15	108	7	1	221	25.2	8.31	24.26	7
Q6E7L5	Slow-tonic S2 myosin heavy chain OS=Homarus americanus OX=6706 PE=2 SV=1	0	62.029	63	16	75	6	1	178	20.6	8.07	42.41	7
A0A0P5QQ94	Myosin heavy chain, non-muscle-like protein OS=Daphnia magna OX=35525 PE=4 SV=1	0	61.678	19	15	85	1	1	697	80.1	5.27	32.94	6
Q25009	Tubulin beta-1 chain OS=Homarus americanus OX=6706 PE=2 SV=1	0	61.045	42	13	42	3	1	451	50.7	4.97	5.56	2
A0A2H4V3E3	Fast-type skeletal muscle actin 3 OS=Penaeus vannamei OX=6689 PE=2 SV=1	0	59.923	45	17	102	0	1	377	41.8	5.17	30.42	6
B6EAU8	Skeletal muscle actin 8 OS=Homarus americanus OX=6706 PE=2 SV=1	0	59.479	44	16	101	0	1	377	41.9	5.31	34.08	6
B6EAU6	Skeletal muscle actin 6 OS=Homarus americanus OX=6706 PE=2 SV=1	0	59.204	44	16	92	0	1	377	41.9	5.31	30.56	6
B6EAU9	Cardiac muscle actin OS=Homarus americanus OX=6706 PE=2 SV=1	0	58.653	40	13	96	0	1	376	41.7	5.39	42.33	6
A0A2H4V3D8	Fast-type skeletal muscle actin 2 OS=Penaeus vannamei OX=6689 PE=2 SV=1	0	56.75	47	15	90	0	1	376	41.6	5.39	34.08	6
A0A0N8AQH9	Actin, alpha skeletal muscle OS=Daphnia magna OX=35525 PE=3 SV=1	0	56.737	43	12	81	1	1	376	41.7	5.39	31.56	4
A0A2H4V3E1	Fast-type skeletal muscle actin 15 OS=Penaeus vannamei OX=6689 PE=2 SV=1	0	56.418	42	16	85	2	1	377	41.8	5.24	27.37	5
A0A097KVP3	Arginine kinase (Fragment) OS=Retropluma denticulata OX=1550680 GN=AK PE=3 SV=1	0	55.828	62	13	77	2	1	198	22.5	6.73	15.78	5
A0A0P4WD97	Uncharacterized protein OS=Scylla olivacea OX=85551 PE=4 SV=1	0	55.571	48	14	73	6	1	201	23.3	8.34	65.04	12
G3C6I9	Arginine kinase (Fragment) OS=Aegla neuquensis OX=273850 GN=AK PE=3 SV=1	0	55.428	58	16	80	1	1	221	25.1	8.53	8.21	3
A0A2H4V3F1	Fast-type skeletal muscle actin 15 OS=Penaeus vannamei OX=6689 PE=2 SV=1	0	55.088	42	16	89	0	1	377	41.8	5.24	30.42	6
A0A2H4V3E5	Fast-type skeletal muscle actin 10 OS=Penaeus vannamei OX=6689 PE=2 SV=1	0	54.163	42	16	87	0	1	377	41.8	5.17	27.37	5
A0A0P4W6V9	Uncharacterized protein OS=Scylla olivacea OX=85551 PE=3 SV=1	0	54.08	12	19	37	19	1	1969	228.3	5.55	11.3	3
E2IQA7	Triosephosphate isomerase OS=Eriocheir sinensis OX=95602 PE=2 SV=1	0	53.047	51	10	50	1	1	248	27	6.23	11.63	4
C1BVK0	Tropomyosin OS=Lepeophtheirus salmonis OX=72036 GN=TPM PE=2 SV=1	0	53.034	27	17	439	3	1	284	32.8	4.82	463.72	14
A0A0G2SQX9	Hemocyanin OS=Portunus trituberculatus OX=210409 PE=2 SV=1	0	51.902	19	12	116	2	1	664	76.2	5.86	6.54	2
A0A0P4WBU2	Uncharacterized protein OS=Scylla olivacea OX=85551 PE=4 SV=1	0	51.285	18	16	59	15	1	895	94.4	7.15	47.3	12
A0A0P4VY42	Uncharacterized protein OS=Scylla olivacea OX=85551 PE=4 SV=1	0	49.785	26	9	26	9	1	495	54.8	6.67	61.31	9
A0A097KWH3	Glyceraldehyde 3-phosphate dehydrogenase (Fragment) OS=Urashima pustuloides OX=1550684 GN=GAPDH PE=4 SV=1	0	49.497	64	8	38	1	1	177	18.3	8.54	6.29	2
B6EAU4	Skeletal muscle actin 4 OS=Homarus americanus OX=6706 PE=2 SV=1	0	49.455	36	14	84	0	1	377	41.9	5.31	27.37	5
A0A2P0NDU9	Troponin T OS=Palaemon carinicauda OX=392227 PE=2 SV=2	0	49.203	22	13	87	9	1	385	45.7	5.06	56.46	5
A0A0P4WBH8	Triosephosphate isomerase OS=Scylla olivacea OX=85551 PE=3 SV=1	0	48.58	47	10	51	1	1	248	27	6.54	15.37	5
G3C6M2	Arginine kinase (Fragment) OS=Propagurus obtusifrons OX=516926 GN=AK PE=3 SV=1	0	48.475	60	13	72	1	1	210	23.8	8.32	8.27	3
Q6JKG0	Beta actin OS=Cherax quadricarinatus OX=27406 PE=2 SV=1	0	48.07	32	14	78	0	1	377	41.9	5.24	30.56	6
A0A2H4V3E9	Fast-type skeletal muscle actin 12 OS=Penaeus vannamei OX=6689 PE=2 SV=1	0	48.046	33	14	83	0	1	377	41.8	5.24	27.37	5
Q9NB65	Cytosolic manganese superoxide dismutase OS=Callinectes sapidus OX=6763 PE=2 SV=1	0	47.614	43	11	42	1	1	286	31.4	6.8	8.25	3
A0A0K2TX71	Uncharacterized protein OS=Lepeophtheirus salmonis OX=72036 PE=4 SV=1	0	47.461	27	15	435	1	1	284	32.8	4.82	456.46	13
C1IPK1	Myosin heavy chain isoform 3 (Fragment) OS=Ocypode quadrata OX=53310 PE=2 SV=1	0	47.431	54	12	72	1	1	157	18.3	8.09	49.8	7
A0A2H4V3C8	Cardiac-type actin 3 OS=Penaeus vannamei OX=6689 PE=2 SV=1	0	47.066	32	12	93	0	1	376	41.6	5.31	42.33	6
A0A345F798	Glyceraldehyde-3-phosphate dehydrogenase (Fragment) OS=Cancer pagurus OX=6755 GN=gapdh PE=2 SV=1	0	46.573	60	7	34	1	1	190	20.1	6.01	14.06	3
A0A0P4X1F1	Uncharacterized protein OS=Scylla olivacea OX=85551 PE=4 SV=1	0	46.529	31	8	28	7	1	193	22	6.6	28.8	6
A0A2H4V3C1	Cardiac-type actin 2 OS=Penaeus vannamei OX=6689 PE=2 SV=1	0	46.244	27	11	106	0	1	376	41.7	5.39	51.82	8
A1KZ91	Actin 1 OS=Penaeus chinensis OX=139456 PE=2 SV=1	0	46.201	34	13	96	2	1	376	41.8	5.48	45.38	7
A5X490	Myosin heavy chain isoform 1 (Fragment) OS=Ocypode quadrata OX=53310 PE=2 SV=1	0	46.189	56	13	54	7	1	156	18.3	8.07	54.04	9
A0A2P2HVJ3	Beta-actin (Fragment) OS=Hirondellea gigas OX=1518452 PE=2 SV=1	0	46.044	37	9	81	1	1	309	34.2	5.1	31.56	3
C6K3Z3	Hemocyanin subunit 1 (Fragment) OS=Eurydice pulchra OX=155694 PE=2 SV=1	0	46.006	7	6	105	2	1	683	78.2	5.87	8.19	2
A0A0N7ZA13	Transcription factor BTF3 OS=Scylla olivacea OX=85551 PE=3 SV=1	0	45.999	57	10	22	7	1	184	19.8	6.23	44.43	9
Q9TVS2	Actin OS=Artemia franciscana OX=6661 GN=actin 302 PE=2 SV=1	0	45.827	33	11	80	0	1	376	41.8	5.58	31.56	4
A0A0P4WRD9	Actin, alpha skeletal muscle OS=Daphnia magna OX=35525 PE=3 SV=1	0	45.81	43	10	74	0	1	390	43.4	6.15	24.32	4
C1BPW4	Actin, muscle OS=Caligus rogercresseyi OX=217165 GN=ACT PE=2 SV=1	0	45.505	40	13	110	2	1	376	41.8	5.3	40.87	6
C3W7U6	Cytoplasmic manganese superoxide dismutase OS=Cancer pagurus OX=6755 GN=cMnSOD PE=2 SV=1	0	45.164	49	12	43	2	1	286	31.3	6.96	5.45	2
A0A2H4V3C4	Cardiac-type actin 1 OS=Penaeus vannamei OX=6689 PE=2 SV=1	0	45.077	30	12	82	0	1	376	41.6	5.24	34.31	6
B6EAU3	Skeletal muscle actin 3 OS=Homarus americanus OX=6706 PE=2 SV=1	0	45.009	36	12	91	1	1	377	41.8	5.31	34.08	6
A0A2H4V3D9	Fast-type skeletal muscle actin 1 OS=Penaeus vannamei OX=6689 PE=2 SV=1	0	44.769	38	12	82	0	1	376	41.6	5.48	35.4	5
A0A0P5Q6E4	Calmodulin OS=Daphnia magna OX=35525 PE=4 SV=1	0	43.954	45	12	65	2	1	285	32	4.42	34.03	7
A0A0P4WJG0	Uncharacterized protein OS=Scylla olivacea OX=85551 PE=3 SV=1	0	43.738	17	12	28	12	1	552	62.1	8.91	15.21	4
A0A0P4WJW4	Uncharacterized protein OS=Scylla olivacea OX=85551 PE=4 SV=1	0	43.007	83	12	54	2	1	149	16.9	4.27	26.57	6
G3C6M4	Arginine kinase (Fragment) OS=Shinkaia crosnieri OX=480484 GN=AK PE=3 SV=1	0	42.897	52	10	67	1	1	210	23.9	8.72	10.32	3
S5RC29	Beta-actin OS=Metopograpsus messor OX=1048512 PE=2 SV=1	0	42.532	27	9	47	2	1	376	41.9	5.55	7.6	3
A0A2H4V3E6	Fast-type skeletal muscle actin 6 OS=Penaeus vannamei OX=6689 PE=2 SV=1	0	42.149	38	11	85	1	1	376	41.7	5.39	45.81	5
A0A0N7ZCJ7	ATP synthase subunit alpha OS=Scylla olivacea OX=85551 PE=3 SV=1	0	41.181	29	11	26	8	1	550	59.3	9.1	5.36	2
A2I5Y9	Hemocyanin OS=Portunus pelagicus OX=80836 GN=HEM7 PE=2 SV=1	0	40.624	27	5	178	1	1	285	32.9	6.34	12.59	2
A0A0P4WIE0	Uncharacterized protein OS=Scylla olivacea OX=85551 PE=4 SV=1	0	40.335	34	7	43	2	1	154	17.5	4.88	58.85	7
A0A2P2HWK2	Beta-actin (Fragment) OS=Hirondellea gigas OX=1518452 PE=2 SV=1	0	39.959	68	9	78	1	1	139	15.5	6.27	35.04	5
B6EAV1	Cytoplasmic type actin 2 OS=Homarus americanus OX=6706 PE=2 SV=1	0	39.875	29	9	77	1	1	376	41.8	5.38	31.56	3
R9YZD3	Arginine kinase (Fragment) OS=Munidopsis cf. serricornis 3289 CNR2013 OX=1335427 GN=AK PE=3 SV=1	0	39.843	64	8	57	1	1	121	13.9	7.5	8.21	3
D4P8F7	Myosin light chain OS=Penaeus japonicus OX=27405 PE=2 SV=1	0	39.502	48	6	35	2	1	153	17.5	4.74	46.22	4
A0A2H4V3C5	Cytoplasmic-type actin 2 OS=Penaeus vannamei OX=6689 PE=2 SV=1	0	38.344	28	9	91	0	1	376	41.9	5.31	44.93	5
D7F1Q0	Triosephosphate isomerase OS=Crangon crangon OX=491138 PE=2 SV=1	0	37.769	36	9	40	2	1	249	27	5.72	8.46	3
C7F442	Beta-actin (Fragment) OS=Penaeus monodon OX=6687 PE=2 SV=1	0	37.509	42	11	77	1	1	194	21.5	6.02	27.37	5
A0A0P4WFR5	Uncharacterized protein OS=Scylla olivacea OX=85551 PE=4 SV=1	0	37.471	45	9	64	9	1	177	19.2	4.45	95.58	8
A0A0P6CKY9	Putative Actin, alpha skeletal muscle (Fragment) OS=Daphnia magna OX=35525 PE=3 SV=1	0	37.21	61	9	75	1	1	178	19.8	6.64	21.86	5
A0A097KVM0	Arginine kinase (Fragment) OS=Corycodus disjunctipes OX=1550538 GN=AK PE=3 SV=1	0	37.207	39	10	70	4	1	210	24	7.85	14.23	5
A0A0P6GW27	Tubulin beta chain OS=Daphnia magna OX=35525 PE=3 SV=1	0	36.816	22	9	32	0	1	508	57.1	5.22	5.56	2
A0A0P4Z674	Putative Actin, alpha skeletal muscle OS=Daphnia magna OX=35525 PE=3 SV=1	0	36.591	40	7	57	2	1	221	24.7	5.41	12.02	3
D3PIP6	Actin OS=Lepeophtheirus salmonis OX=72036 GN=ACT PE=2 SV=1	0	36.398	19	9	80	0	1	376	41.7	5.39	35.4	5
H9C3G6	14-3-3 zeta OS=Scylla paramamosain OX=85552 PE=2 SV=1	0	36.389	50	13	80	11	1	248	28	4.88	11.85	4
A0A0P4WI78	Protein disulfide-isomerase OS=Scylla olivacea OX=85551 PE=3 SV=1	0	36.263	29	11	40	6	1	501	55.6	4.67	16.13	6
A0A075BV52	Transcription factor BTF3 (Fragment) OS=Procambarus clarkii OX=6728 PE=2 SV=1	0	34.693	66	6	14	3	1	108	11.5	5.74	13.67	2
C3W7V0	Cytoplasmic manganese superoxide dismutase OS=Cyanagraea praedator OX=206408 GN=cMnSOD PE=2 SV=1	0	34.603	29	8	35	1	1	286	31.4	7.39	5.45	2
A0A0N8E8Y9	Tubulin beta chain (Fragment) OS=Daphnia magna OX=35525 PE=3 SV=1	0	34.378	30	10	30	1	1	399	44.6	6.39	5.56	2
E9H3B3	Cytoplasmatic actin OS=Daphnia pulex OX=6669 GN=ACT1D PE=3 SV=1	0	34.045	30	8	63	1	1	374	42	5.9	10.6	3
P80096	Hemocyanin C chain OS=Panulirus interruptus OX=6735 PE=1 SV=1	0	33.659	9	7	131	2	1	661	75.8	5.68	11.52	2
Q26180	Hemocyanin OS=Penaeus vannamei OX=6689 PE=2 SV=1	0	33.652	8	6	88	1	1	662	74.9	5.52	17.92	2
A0A0N7ZDS7	Actin, alpha skeletal muscle OS=Daphnia magna OX=35525 PE=3 SV=1	0	33.214	41	10	60	0	1	334	37.3	6.01	22.25	3
A0A0P5AMN5	Putative Actin, alpha skeletal muscle (Fragment) OS=Daphnia magna OX=35525 PE=3 SV=1	0	32.346	50	6	55	1	1	204	23.1	5.41	11.38	2
A0A0K2V8F4	Actin5Clike [Megachile rotundata] (Fragment) OS=Lepeophtheirus salmonis OX=72036 PE=3 SV=1	0	32.023	27	7	70	0	1	369	40.9	5.22	31.56	3
A0A2H4V3E4	Fast-type skeletal muscle actin 8 OS=Penaeus vannamei OX=6689 PE=2 SV=1	0	31.232	30	9	45	0	1	377	41.9	5.31	9.05	5
A0A0P6GWK0	Tropomyosin alpha-1 chain OS=Daphnia magna OX=35525 PE=4 SV=1	0	30.678	12	9	195	1	1	440	51.3	7.66	160.12	4
A0A0P5DJ90	Tropomyosin alpha-1 chain-like protein OS=Daphnia magna OX=35525 PE=4 SV=1	0	30.136	32	9	196	1	1	140	16.2	4.82	162.29	5
K0E682	Triosephosphate isomerase OS=Penaeus vannamei OX=6689 GN=TIM PE=1 SV=1	0	30.129	30	6	26	1	1	249	27	6.21	9.3	3
A0A2H4V3F4	Specific actin 1 OS=Penaeus vannamei OX=6689 PE=2 SV=1	0	29.774	16	8	58	1	1	376	41.7	5.39	26.53	5
A0A0P6I757	Actin, alpha skeletal muscle OS=Daphnia magna OX=35525 PE=3 SV=1	0	29.768	20	8	51	0	1	376	41.8	5.49	8.24	4
P81583	Cuticle protein CP1499 OS=Cancer pagurus OX=6755 PE=1 SV=1	0	29.66	98	7	24	7	1	148	15	8.4	62.09	7
V9I2Z1	Calreticulin OS=Scylla paramamosain OX=85552 GN=CRT PE=2 SV=1	0	29.266	18	8	27	3	1	406	46.9	4.5	7.67	2
A0A0P6I2C4	Calmodulin (Fragment) OS=Daphnia magna OX=35525 PE=4 SV=1	0	28.599	35	6	38	1	1	258	29.1	4.7	21.54	4
P80888	Hemocyanin OS=Palinurus vulgaris OX=6733 PE=1 SV=2	0	28.546	7	4	61	1	1	657	75.6	5.66	8.19	2
A0A2P2HVM8	Troponin T, skeletal muscle-like (Fragment) OS=Hirondellea gigas OX=1518452 PE=2 SV=1	0	28.479	17	4	62	1	1	215	25.5	9.52	51.06	4
A0A0P4W446	Uncharacterized protein OS=Scylla olivacea OX=85551 PE=3 SV=1	0	28.439	64	6	39	6	1	154	17.8	8.54	31.62	5
P81576	Cuticle protein AM1159 OS=Cancer pagurus OX=6755 PE=1 SV=1	0	27.81	88	5	18	4	1	105	11.6	4.46	51.94	5
A0A0N7ZDF7	Uncharacterized protein OS=Scylla olivacea OX=85551 PE=4 SV=1	0	27.565	40	6	23	2	1	204	22.6	8.05	25.22	5
D1MVD9	Actin (Fragment) OS=Triops granarius OX=109777 GN=Act PE=2 SV=1	0	27.448	37	7	60	1	1	279	31.3	5.5	29.39	2
A0A0B5JEF0	Sarcoplasmic calcium-binding protein variant a OS=Eriocheir sinensis OX=95602 GN=SCPa PE=2 SV=1	0	27.259	39	7	18	2	1	193	21.9	4.81	19.94	4
A0A0K2UVL3	Myosin heavy chain 1 [Tribolium castaneum] OS=Lepeophtheirus salmonis OX=72036 GN=Mhc1 PE=3 SV=1	0	26.985	2	5	20	3	1	1930	219.5	6	16.02	2
A0A0P5ETF5	Uncharacterized protein OS=Daphnia magna OX=35525 PE=4 SV=1	0	26.878	12	6	31	1	1	325	37.5	10.83	24.24	5
A0A0P5P6J5	Uncharacterized protein (Fragment) OS=Daphnia magna OX=35525 PE=4 SV=1	0	26.753	19	5	27	1	1	155	18.4	5.99	21.55	4
W6MH36	Protein disulfide-isomerase (Fragment) OS=Pagurus bernhardus OX=174397 GN=thioredoxin-like-2 PE=3 SV=1	0	26.068	21	9	33	4	1	468	51.7	5.39	3.65	2
I6LKT3	Myosin essential light chain OS=Eriocheir sinensis OX=95602 PE=2 SV=1	0	26.046	72	7	20	1	1	147	16.7	4.73	23.4	5
A0A0P4VX47	Uncharacterized protein OS=Scylla olivacea OX=85551 PE=4 SV=1	0	25.795	71	7	20	1	1	147	16.7	4.73	26.11	6
A0A0P4WEJ4	Uncharacterized protein OS=Scylla olivacea OX=85551 PE=4 SV=1	0	25.72	39	5	16	1	1	210	23.2	7.78	25.11	5
A5X491	Myosin heavy chain isoform 2 (Fragment) OS=Ocypode quadrata OX=53310 PE=2 SV=1	0	25.502	21	5	37	1	1	155	18	8.07	30.67	5
A0A2P2HVS0	Arginine kinase OS=Hirondellea gigas OX=1518452 PE=2 SV=1	0	25.414	22	8	61	2	1	384	43.2	6.54	19.47	2
A0A0K2UFM6	Actin, musclelike [Nasonia vitripennis] (Fragment) OS=Lepeophtheirus salmonis OX=72036 PE=3 SV=1	0	25.128	25	7	59	1	1	395	44.1	6	31.56	3
A0A0P4VWZ2	Uncharacterized protein OS=Scylla olivacea OX=85551 PE=3 SV=1	0	24.346	54	6	29	5	1	147	17	6.99	16.54	4
Q9NG08	Actin (Fragment) OS=Daphnia pulex OX=6669 GN=actin PE=2 SV=1	0	23.768	35	6	44	2	1	333	36.9	5.2	11.38	2
A0A2P2HX64	Alpha-cardiac actin (Fragment) OS=Hirondellea gigas OX=1518452 PE=2 SV=1	0	23.576	54	5	62	0	1	123	13.7	6.54	31.56	3
A0A0P4WYI4	Phosphoglycerate mutase OS=Scylla olivacea OX=85551 PE=3 SV=1	0	23.408	23	8	30	7	1	314	35.1	8.79	17.8	4
A0A0P5EUF5	Putative Actin, alpha skeletal muscle OS=Daphnia magna OX=35525 PE=3 SV=1	0	22.997	37	6	52	1	1	215	23.9	7.81	13.61	3
A0A0B5JGW7	Sarcoplasmic calcium-binding protein variant b OS=Eriocheir sinensis OX=95602 GN=SCPb PE=2 SV=1	0	22.872	34	5	13	1	1	193	22	4.87	19.72	4
D0US06	Triosephosphate isomerase (Fragment) OS=Libinia emarginata OX=6807 PE=2 SV=1	0	22.73	35	5	32	1	1	146	16	5.31	8.17	3
P81587	Cuticle protein CP463 OS=Cancer pagurus OX=6755 PE=1 SV=1	0	22.508	70	5	22	5	1	44	4.6	8.57	72.55	5
A0A0P4WDJ8	Uncharacterized protein OS=Scylla olivacea OX=85551 PE=3 SV=1	0	22.455	25	5	35	5	1	202	22.4	6.55	19	3
E6YCX8	Superoxide dismutase OS=Cancer pagurus OX=6755 GN=mMnSOD PE=2 SV=1	0	21.556	28	5	13	5	1	218	24.1	7.23	11.99	3
P81575	Cuticle protein AM/CP1114 OS=Cancer pagurus OX=6755 PE=1 SV=1	0	21.46	41	5	13	5	1	102	11.1	4.41	35.62	5
A0A0U1T9R2	Heat shock protein 27 (Fragment) OS=Procambarus clarkii OX=6728 GN=HSP27 PE=2 SV=1	0	21.418	10	5	20	5	1	291	31.5	5.26	10.1	3
K7WFT8	Troponin I OS=Penaeus vannamei OX=6689 PE=2 SV=1	0	21.292	19	7	45	7	1	216	24.8	9.51	71.88	7
M9P0A7	Beta-thymosin 3 OS=Pacifastacus leniusculus OX=6720 PE=2 SV=1	0	20.987	11	3	19	3	1	166	18.5	5.53	22.64	3
D7F2L4	Slow-tonic S2 myosin heavy chain (Fragment) OS=Palaemon varians OX=647170 PE=2 SV=1	0	20.985	70	4	35	1	1	56	6.8	6.06	22.35	3
B8LG57	Male reproductive-related LIM protein OS=Macrobrachium rosenbergii OX=79674 PE=2 SV=1	0	20.894	46	4	56	4	1	92	10.1	8.72	29.02	3
A0A0P4W8H7	Uncharacterized protein OS=Scylla olivacea OX=85551 PE=4 SV=1	0	20.675	36	7	21	7	1	170	19.3	7.97	20.64	5
F5B4Q3	Protein disulfide-isomerase OS=Penaeus chinensis OX=139456 PE=2 SV=1	0	20.41	16	7	33	2	1	497	54.7	4.77	5.89	3
B7SNI3	Lit v 3 allergen myosin light chain OS=Penaeus vannamei OX=6689 PE=2 SV=1	0	20.247	34	7	31	2	1	177	19.3	4.45	20.74	4
A0A162SIV5	Histone H4 OS=Daphnia magna OX=35525 GN=APZ42_011260 PE=3 SV=1	0	20.233	12	7	23	7	1	381	42.4	8.47	21.27	6
G8H4B8	Troponin C2 OS=Penaeus vannamei OX=6689 PE=2 SV=1	0	19.412	35	5	10	2	1	155	17.4	4.26	26.2	4
A0A2P2HX73	Four and a half LIM domains protein 2-like OS=Hirondellea gigas OX=1518452 PE=2 SV=1	0	19.137	7	8	34	6	1	1130	127	8.56	29.11	8
A0A0N8CVU0	Putative Actin, alpha skeletal muscle (Fragment) OS=Daphnia magna OX=35525 PE=3 SV=1	0	18.625	52	5	28	1	1	131	14.5	5.1	6.54	2
A0A0P5EFZ8	Myosin heavy chain, non-muscle-like protein (Fragment) OS=Daphnia magna OX=35525 PE=4 SV=1	0	18.535	10	5	13	1	1	604	68.3	5.25	14.38	3
A0A286RXX3	Fructose-1,6-bisphosphatase 1-like protein (Fragment) OS=Procambarus clarkii OX=6728 GN=FBP1 PE=2 SV=1	0	18.193	11	3	15	2	1	320	34.9	6.25	9.88	2
D9ZNA9	Elongation factor 1-alpha OS=Cancer borealis OX=39395 PE=2 SV=1	0	17.973	31	9	26	1	1	461	50.7	9.07	4.36	2
A0A173GPF8	Elongation factor 1-alpha OS=Portunus trituberculatus OX=210409 PE=2 SV=1	0	17.918	32	10	27	2	1	461	50.7	9.07	4.36	2
A0A0P4WKR6	Uncharacterized protein OS=Scylla olivacea OX=85551 PE=4 SV=1	0	16.813	26	4	8	1	1	209	22.5	4.68	13.95	3
A0A0P4X295	Putative Actin, alpha skeletal muscle OS=Daphnia magna OX=35525 PE=3 SV=1	0	16.636	23	4	29	1	1	158	17.9	8.68	7.07	2
A0A0N7G737	Histone H2B (Fragment) OS=Eriocheir sinensis OX=95602 PE=2 SV=1	0	16.495	37	5	23	4	1	123	13.6	10.39	3.12	2
P29291	Troponin C, isoform 2B OS=Homarus americanus OX=6706 PE=1 SV=1	0	16.442	27	4	41	3	1	150	16.9	4.08	92.79	3
P81584	Cuticle protein CP1876 OS=Cancer pagurus OX=6755 PE=1 SV=1	0	16.292	83	7	8	7	1	175	18.8	9.11	14.57	4
A0A0P4WFW9	Uncharacterized protein OS=Scylla olivacea OX=85551 PE=4 SV=1	0	15.426	12	4	8	4	1	321	36.1	4.58	10.41	2
A0A0S2SWB2	Nascent polypeptide-associated complex alpha OS=Eriocheir sinensis OX=95602 GN=NACA PE=2 SV=1	0	15.368	26	4	8	1	1	209	22.5	4.68	10.41	2
A0A0P4WFV4	Uncharacterized protein OS=Scylla olivacea OX=85551 PE=4 SV=1	0	15.185	24	5	25	1	1	180	19.7	4.41	23.11	5
C0L087	Beta-actin (Fragment) OS=Neohelice granulata OX=53323 PE=2 SV=1	0	15.125	51	3	27	1	1	84	9.5	5.03	13.37	2
A0A0P4W8H4	Uncharacterized protein OS=Scylla olivacea OX=85551 PE=3 SV=1	0	14.421	13	3	12	2	1	335	36.1	6.9	5.19	2
A0A0P4WFH9	Uncharacterized protein OS=Scylla olivacea OX=85551 PE=4 SV=1	0	14.069	24	5	8	5	1	332	38.5	4.49	6.48	3
C6GBF4	Troponin C isoform 4' OS=Homarus americanus OX=6706 PE=2 SV=1	0	14.068	17	4	9	1	1	155	17.3	4.2	12.57	3
A0A0N7ZFP2	Ubiquitin-40S ribosomal protein S27a OS=Daphnia magna OX=35525 PE=4 SV=1	0	14.066	41	5	56	5	1	116	13.4	10.13	27.23	4
A0A0E3T135	Heat shock protein OS=Cherax destructor OX=6723 GN=HSP21 PE=2 SV=1	0	13.909	26	3	14	3	1	184	21	5.49	10.81	3
A0A0P4YPQ5	Uncharacterized protein (Fragment) OS=Daphnia magna OX=35525 PE=4 SV=1	0	13.542	25	5	35	1	1	218	25.2	8.1	12.27	2
P81578	Cuticle protein AM1239 OS=Cancer pagurus OX=6755 PE=1 SV=1	0	13.415	59	6	13	6	1	112	12.4	4.58	28.71	6
A0A0P4WJD8	Uncharacterized protein OS=Scylla olivacea OX=85551 PE=4 SV=1	0	13.318	37	6	9	6	1	126	14.6	8.28	12.39	4
A0A0N7ZDQ4	Uncharacterized protein OS=Scylla olivacea OX=85551 PE=3 SV=1	0	13.208	26	4	18	4	1	136	15.4	5.72	5.16	2
A0A0P4WK80	Ubiquitin carboxyl-terminal hydrolase OS=Scylla olivacea OX=85551 PE=3 SV=1	0	12.157	14	2	4	2	1	228	25.3	4.75	7.12	2
P81586	Cuticle protein CP459 OS=Cancer pagurus OX=6755 PE=1 SV=1	0	12.075	41	3	12	3	1	44	4.6	4.61	29.49	3
A0A0G2UFY8	Vitellogenin OS=Longpotamon honanense OX=1043170 PE=2 SV=1	0	11.781	2	7	26	7	1	2566	289.6	8.34	4.51	2
A0A0P4VUT4	Uncharacterized protein OS=Scylla olivacea OX=85551 PE=4 SV=1	0	11.696	43	6	11	6	1	163	18.9	8.9	14.18	5
A0A0P4WM40	Uncharacterized protein OS=Scylla olivacea OX=85551 PE=3 SV=1	0	11.507	27	3	5	3	1	218	24.4	4.74	12.35	3
A0A0B5JJY9	Cuticular protein 15 OS=Eriocheir sinensis OX=95602 GN=CP15 PE=2 SV=1	0	11.297	26	4	8	4	1	141	15	8.47	16.86	4
A0A0N8BUI8	Uncharacterized protein OS=Daphnia magna OX=35525 PE=4 SV=1	0	10.64	10	2	14	1	1	265	30	9.35	6.98	2
A0A346QR92	Putative plasminogen activator inhibitor 1 RNA-binding protein (Fragment) OS=Procambarus clarkii OX=6728 GN=Serbp1 PE=2 SV=1	0	10.415	7	3	5	2	1	408	44.6	9.17	11.41	2
I7FQI4	Neural cell expressed developmentally down-regulated 8 OS=Scylla paramamosain OX=85552 PE=2 SV=1	0	10.269	35	2	13	2	1	79	8.8	7.25	6.18	2
D2DT24	Ribosomal protein S21 (Fragment) OS=Scylla paramamosain OX=85552 PE=2 SV=1	0	9.912	66	2	4	2	1	50	5.6	5.74	11.65	2
A0A0P4WK64	Uncharacterized protein OS=Scylla olivacea OX=85551 PE=4 SV=1	0	9.744	42	4	10	4	1	179	20.4	4.65	12.7	4
P81589	Cuticle protein CP575 OS=Cancer pagurus OX=6755 PE=1 SV=1	0	9.48	96	2	27	2	1	51	5.7	4.22	77.76	2
P81577	Cuticle protein AM1199 OS=Cancer pagurus OX=6755 PE=1 SV=1	0	8.675	64	5	8	4	1	108	12	5.77	19.63	5
C3U0D7	Thymosin-repeated protein 2 OS=Eriocheir sinensis OX=95602 PE=2 SV=1	0	8.58	30	3	5	3	1	90	9.9	4.98	8.51	3
A0A0P4W641	Uncharacterized protein OS=Scylla olivacea OX=85551 PE=4 SV=1	0	8.379	32	3	8	3	1	146	16.3	6.54	12.21	3
A0A0P4VVV9	Uncharacterized protein OS=Scylla olivacea OX=85551 PE=3 SV=1	0	8.154	7	2	14	2	1	291	31.9	9.31	19.89	2
P81579	Cuticle protein AM1274 OS=Cancer pagurus OX=6755 PE=1 SV=1	0	7.99	45	3	3	3	1	116	12.7	4.32	10.3	3
A0A0P4WJQ4	Uncharacterized protein OS=Scylla olivacea OX=85551 PE=4 SV=1	0	7.785	9	2	11	2	1	166	18.5	5.27	9.1	2
A0A0P4W7D9	Uncharacterized protein OS=Scylla olivacea OX=85551 PE=4 SV=1	0	7.534	29	2	7	1	1	99	11	5.16	7.15	2
A0A0P6B9E0	S-phase kinase-associated protein OS=Daphnia magna OX=35525 PE=3 SV=1	0	7.3	21	3	6	3	1	190	21.9	4.67	4.79	2
A0A0P4WTQ7	Uncharacterized protein OS=Scylla olivacea OX=85551 PE=4 SV=1	0	7.285	4	2	3	2	1	728	73.2	7.68	8.06	2
A0A164LQG6	Testin OS=Daphnia magna OX=35525 GN=APZ42_032598 PE=4 SV=1	0	7.23	3	3	16	1	1	962	107.6	7.68	17.18	3
A0A0P4WX37	Neurocalcin-delta B OS=Daphnia magna OX=35525 PE=4 SV=1	0	6.829	11	3	8	3	1	302	34.1	6.1	4.77	2
A0A0P4WST3	Uncharacterized protein OS=Scylla olivacea OX=85551 PE=4 SV=1	0	6.6	11	2	5	2	1	343	37.8	5.8	6.8	2
A0A0P4W4K0	Uncharacterized protein OS=Scylla olivacea OX=85551 PE=4 SV=1	0	6.537	6	3	8	3	1	637	70.3	5.44	5.67	2
A0A0P4WN68	Uncharacterized protein OS=Scylla olivacea OX=85551 PE=4 SV=1	0	6.201	11	2	5	2	1	206	23.4	4.61	7.83	2
A0A0P4WJJ9	Uncharacterized protein OS=Scylla olivacea OX=85551 PE=4 SV=1	0	6.084	17	2	6	1	1	186	20	7.83	6.54	2
A0A0P4W156	Uncharacterized protein OS=Scylla olivacea OX=85551 PE=4 SV=1	0	5.946	16	3	4	3	1	231	25.5	4.37	6.45	2
A6YPV5	Cuticle proprotein proCP6 OS=Callinectes sapidus OX=6763 PE=2 SV=1	0	5.665	5	2	7	2	1	385	39.4	8.85	13.96	2
A0A0P4WFH2	Uncharacterized protein OS=Scylla olivacea OX=85551 PE=4 SV=1	0	5.375	6	3	3	2	1	418	45.3	9.09	6.03	2
A0A0P4WD74	Uncharacterized protein OS=Scylla olivacea OX=85551 PE=4 SV=1	0	5.309	17	2	5	2	1	103	11.5	9.23	6.33	2
A0A0P4W7T1	Uncharacterized protein OS=Scylla olivacea OX=85551 PE=4 SV=1	0	5.166	21	2	3	2	1	149	16.7	9.99	6.8	2
A0A0P4WGT0	Uncharacterized protein OS=Scylla olivacea OX=85551 PE=4 SV=1	0	4.95	11	2	2	2	1	152	16.9	5.43	6.48	2
A0A0P4WGP1	Uncharacterized protein OS=Scylla olivacea OX=85551 PE=4 SV=1	0	4.637	7	3	8	3	1	321	35.7	5.36	5.38	2
A0A0P4W621	Uncharacterized protein OS=Scylla olivacea OX=85551 PE=4 SV=1	0	4.582	5	2	2	2	1	521	55	6.68	5.49	2
A0A0P4WEW7	Uncharacterized protein OS=Scylla olivacea OX=85551 PE=4 SV=1	0	4.253	10	3	3	3	1	511	54.2	7.06	5.39	3
A0A0P4WJU5	Ferritin OS=Scylla olivacea OX=85551 PE=3 SV=1	0	3.932	12	2	6	2	1	170	19.5	5.4	7.54	2
C1BP20	Troponin C, isoform 1 OS=Caligus rogercresseyi OX=217165 GN=TNNC1 PE=2 SV=1	0	3.791	13	2	4	1	1	160	17.8	4.08	5.81	2
P81580	Cuticle protein CP1158 OS=Cancer pagurus OX=6755 PE=1 SV=1	0	3.512	17	2	7	2	1	114	11.6	6.51	10.77	2
A0A0P6B3U0	Far upstream element-binding protein OS=Daphnia magna OX=35525 PE=4 SV=1	0	3.209	2	2	4	2	1	873	90	6.01	5.3	2
A0A0P4VWA4	Calponin OS=Scylla olivacea OX=85551 PE=3 SV=1	0	3.078	12	2	7	2	1	183	20.3	8.62	5.4	2
A0A0P5E7W4	PDZ and LIM domain protein OS=Daphnia magna OX=35525 PE=4 SV=1	0	2.931	3	2	9	1	1	493	53.9	8.85	3.46	2
A0A0P4WCP8	S-methyl-5'-thioadenosine phosphorylase OS=Scylla olivacea OX=85551 PE=3 SV=1	0	2.827	12	2	2	2	1	276	30.1	6.44	5.48	2
C1C2X7	Elongation factor Ts, mitochondrial OS=Caligus clemensi OX=344056 GN=EFTS PE=2 SV=1	0	2.208	6	2	2	2	1	306	34.2	6.46	6.98	2

## Sheet: Edible Crab intestine
Accession	Description	Exp. q-value: Combined	Sum PEP Score	Coverage [%]	# Peptides	# PSMs	# Unique Peptides	# Protein Groups	# AAs	MW [kDa]	calc. pI	Score Sequest HT: F2 Sequest HT	# Peptides (by Search Engine): F2 Sequest HT
A2V734	Tropomyosin slow-tonic isoform OS=Paralithodes camtschaticus OX=6741 GN=Tm-Pane-tonic PE=2 SV=1	0	320.376	88	56	1506	8	1	284	32.8	4.74	40.93	9
A0A0P4W1N3	Uncharacterized protein OS=Scylla olivacea OX=85551 PE=4 SV=1	0	274.617	31	57	257	24	1	2228	239.7	6.09	43.26	14
A2V733	Tropomyosin fast isoform OS=Paralithodes camtschaticus OX=6741 GN=Tm-Parc-fast PE=2 SV=1	0	271.36	88	54	1402	8	1	284	32.7	4.74	44.52	10
Q86GD6	Projectin OS=Procambarus clarkii OX=6728 GN=proj PE=2 SV=1	0	270.798	12	81	247	69	1	8625	962	6.43	21.33	8
Q283K8	Cryptocyanin 2 OS=Metacarcinus magister OX=29965 GN=Cc2 PE=2 SV=1	0	246.368	53	39	373	15	1	674	78.2	6.1	243.36	24
A0A0P4W0L1	Uncharacterized protein OS=Scylla olivacea OX=85551 PE=4 SV=1	0	244.229	57	51	268	10	1	890	102.9	5.41	41.59	12
A0A0P4WJV7	Uncharacterized protein OS=Scylla olivacea OX=85551 PE=4 SV=1	0	239.462	42	77	164	43	1	2415	277.4	5.14	51.45	16
A0A2P1JJ58	Alpha-actinin, sarcomeric-like isoform X1 (Fragment) OS=Procambarus clarkii OX=6728 GN=Actn PE=2 SV=1	0	232.024	54	48	260	7	1	890	102.7	5.35	36.08	10
Q6E7L4	Slow-tonic S2 tropomyosin OS=Homarus americanus OX=6706 PE=2 SV=1	0	229.502	87	51	1335	5	1	284	32.9	4.77	40.93	9
O96992	Cryptocyanin (Fragment) OS=Metacarcinus magister OX=29965 GN=CC1 PE=2 SV=1	0	227.654	48	36	464	7	1	653	75.7	5.78	287.74	25
Q6XGZ8	Slow muscle myosin S1 heavy chain (Fragment) OS=Homarus americanus OX=6706 PE=2 SV=1	0	226.685	50	34	267	9	1	507	58.5	5.27	76.04	13
A2V735	Tropomyosin OS=Chionoecetes opilio OX=41210 GN=TM1 PE=1 SV=1	0	220.884	70	44	1323	1	1	284	32.7	4.82	40.93	10
A0A288ZBA6	Myosin heavy chain OS=Palaemon carinicauda OX=392227 GN=myosin heavy chain PE=2 SV=1	0	212.5	21	41	289	6	1	1913	217.7	6.05	88.98	15
Q5G2A6	Hemocyanin subunit 3 OS=Metacarcinus magister OX=29965 GN=Hc3 PE=2 SV=1	0	206.283	39	23	453	12	1	669	77.4	5.45	255.56	20
C0LU07	Tropomysin OS=Procambarus clarkii OX=6728 PE=2 SV=1	0	193.494	79	46	1230	2	1	284	32.8	4.77	44.52	10
Q23707	Hemocyanin subunit 6 OS=Metacarcinus magister OX=29965 GN=HC6 PE=2 SV=2	0	192.52	36	26	446	7	1	676	77.2	5.68	261.79	23
A2V737	Tropomyosin slow-tonic isoform OS=Erimacrus isenbeckii OX=299522 GN=Tm-Erii-tonic PE=2 SV=1	0	187.809	77	44	1266	3	1	284	32.8	4.82	40.93	10
A0A0P4W155	Uncharacterized protein OS=Scylla olivacea OX=85551 PE=3 SV=1	0	174.771	77	40	1077	0	1	284	32.8	4.75	27.25	8
A0A2P1JJ42	Filamin-A isoform X5 (Fragment) OS=Procambarus clarkii OX=6728 GN=Flna PE=2 SV=1	0	174.615	26	40	187	7	1	1568	167.8	6.13	22.21	7
Q5G2A5	Hemocyanin subunit 4 OS=Metacarcinus magister OX=29965 GN=Hc4 PE=2 SV=1	0	172.68	36	26	482	2	1	675	77	5.58	267.22	22
A5D6I3	Tropomyosin OS=Squilla aculeata OX=258341 PE=2 SV=1	0	171.502	72	41	993	7	1	284	32.8	4.67	41.59	9
Q9N2R3	Tropomyosin (Fragment) OS=Charybdis feriata OX=65693 PE=1 SV=1	0	160.51	83	38	867	2	1	264	30.4	4.78	26.54	7
A0A0P6C1H6	Myosin heavy chain, non-muscle OS=Daphnia magna OX=35525 PE=3 SV=1	0	157.328	16	33	217	2	1	1951	223.7	6.25	63.86	12
Q5G2A8	Hemocyanin subunit 1 OS=Metacarcinus magister OX=29965 GN=Hc1 PE=2 SV=1	0	145.968	32	26	244	5	1	662	76.2	5.87	137.07	20
A0A385XVP7	Myosin heavy chain type 2 OS=Palaemon carinicauda OX=392227 PE=2 SV=1	0	133.848	20	36	159	12	1	1909	216.8	5.82	28.52	9
H9B3Y9	Beta-actin OS=Scylla paramamosain OX=85552 PE=2 SV=1	0	131.357	67	23	226	0	1	376	41.8	5.39	35.34	6
B6EAU2	Skeletal muscle actin 2 OS=Homarus americanus OX=6706 PE=2 SV=1	0	125.277	60	20	209	2	1	376	41.8	5.39	32.91	5
A0A0P4W750	Spectrin beta chain OS=Scylla olivacea OX=85551 PE=3 SV=1	0	123.523	25	43	85	37	1	2397	277.7	5.31	30.83	11
Q962V5	Alpha actin OS=Homarus americanus OX=6706 PE=2 SV=1	0	123.49	58	20	210	0	1	377	41.9	5.31	35.34	6
Q5G2A7	Hemocyanin subunit 2 OS=Metacarcinus magister OX=29965 GN=Hc2 PE=2 SV=1	0	123.339	25	21	210	4	1	663	76	5.87	121.19	15
A0A0N7ZC13	Uncharacterized protein OS=Scylla olivacea OX=85551 PE=4 SV=1	0	121.506	45	26	113	20	1	503	58.2	5.63	12.47	4
A0A0M3R6K2	Alpha actin-like protein (Fragment) OS=Nephrops norvegicus OX=6829 PE=2 SV=1	0	117.913	60	19	183	1	1	344	38.4	5.85	32.91	5
U3M6N8	Skeletal muscle actin 2 OS=Portunus trituberculatus OX=210409 PE=2 SV=1	0	116.58	58	21	195	0	1	376	41.8	5.39	35.34	6
O96657	Actin 1 OS=Penaeus monodon OX=6687 GN=act1 PE=2 SV=1	0	114.701	52	19	201	0	1	376	41.7	5.39	23.7	4
D9ZNA8	Glyceraldehyde-3-phosphate dehydrogenase OS=Cancer borealis OX=39395 PE=2 SV=1	0	112.036	71	17	94	1	1	334	35.7	7.06	22.9	6
A1YLF0	Cryptocyanin 1 (Fragment) OS=Portunus pelagicus OX=80836 PE=2 SV=1	0	109.073	30	18	195	2	1	429	50.1	6.28	104.54	13
H6UKS0	Arginine kinase OS=Scylla paramamosain OX=85552 PE=3 SV=1	0	106.768	51	22	161	7	1	357	40.2	6.62	17.28	4
A0A2H4V3C7	Slow-type skeletal muscle actin 1 OS=Penaeus vannamei OX=6689 PE=2 SV=1	0	105.946	48	19	168	0	1	377	41.9	5.17	26.32	6
A0A0N7ZB37	Uncharacterized protein OS=Scylla olivacea OX=85551 PE=4 SV=1	0	105.638	25	23	62	22	1	881	102.2	5.73	13.81	2
A0A223G1B9	Cryptocyanin OS=Scylla serrata OX=6761 PE=2 SV=1	0	103.848	24	19	154	3	1	681	79.1	5.86	92.88	12
A0A0P4W0R8	Uncharacterized protein OS=Scylla olivacea OX=85551 PE=4 SV=1	0	103.561	61	24	547	0	1	284	32.5	4.72	10.97	3
A0A0P4VTY1	Uncharacterized protein OS=Scylla olivacea OX=85551 PE=4 SV=1	0	102.081	51	24	712	0	1	253	28.9	4.78	24.32	6
A0A0P4WZN8	Uncharacterized protein OS=Scylla olivacea OX=85551 PE=3 SV=1	0	102.044	48	17	90	7	1	434	47.1	6.55	12.87	4
A0A2H4V3D3	Slow-type skeletal muscle actin 3 OS=Penaeus vannamei OX=6689 PE=2 SV=1	0	100.956	55	15	172	0	1	376	41.7	5.39	23.7	4
A0A0N9EJJ5	Hemocyanin OS=Eriphia verrucosa OX=483417 GN=H PE=2 SV=1	0	97.292	21	16	306	2	1	674	77.2	5.63	151.96	14
D6Q0T7	Beta-actin OS=Scylla paramamosain OX=85552 PE=2 SV=1	0	96.284	62	17	145	0	1	376	41.9	5.48	23.63	4
P81581	Cuticle protein CP1243 OS=Cancer pagurus OX=6755 PE=1 SV=1	0	95.365	85	6	222	3	1	117	12.4	4.83	16.51	2
U3M692	Cardiac muscle actin OS=Portunus trituberculatus OX=210409 PE=2 SV=1	0	94.493	56	20	143	0	1	376	41.6	5.24	9.37	2
A0A2D3E2Y1	Pyruvate kinase (Fragment) OS=Procambarus clarkii OX=6728 PE=2 SV=1	0	93.553	38	18	86	3	1	526	57.6	6.55	5.82	2
A0A0U1ZX76	Hemocyanin subunit 3 OS=Scylla paramamosain OX=85552 PE=2 SV=1	0	93.164	20	15	241	1	1	672	77	6.19	84.1	8
A0A0N8AAU5	Alpha-actinin-1 OS=Daphnia magna OX=35525 PE=4 SV=1	0	92.98	20	20	118	1	1	1009	116.1	5.74	14.24	4
A0A0P4W8W5	Uncharacterized protein OS=Scylla olivacea OX=85551 PE=3 SV=1	0	92.954	50	17	126	0	1	376	41.9	5.39	7.77	2
F8WR04	Myosin heavy chain type b OS=Penaeus japonicus OX=27405 GN=MYHb PE=2 SV=1	0	92.755	14	24	110	2	1	1910	218.9	6.37	14.05	4
A0A2H4V3D0	Slow-type skeletal muscle actin 2 OS=Penaeus vannamei OX=6689 PE=2 SV=1	0	92.694	40	17	166	0	1	376	41.6	5.31	22.55	5
A0A2P2HVX1	Spectrin alpha chain-like OS=Hirondellea gigas OX=1518452 PE=2 SV=1	0	92.156	15	29	65	3	1	2425	278.8	5.21	9.7	3
A0A0P4YAQ1	Actin, alpha skeletal muscle OS=Daphnia magna OX=35525 PE=3 SV=1	0	92.015	41	14	147	2	1	446	49.6	6.62	23.54	4
G8IPQ4	Beta-actin OS=Penaeus monodon OX=6687 PE=2 SV=1	0	90.694	58	16	122	0	1	376	41.8	5.48	16.79	3
A0A0A6ZD98	Cryptocyanin OS=Eriocheir sinensis OX=95602 PE=2 SV=1	0	90.678	17	12	220	1	1	678	79	6	165.77	9
A0A2H4V3D1	Slow-type skeletal muscle actin 4 OS=Penaeus vannamei OX=6689 PE=2 SV=1	0	89.877	47	14	154	0	1	376	41.7	5.39	17.73	3
A0A0P5FY34	Actin, alpha skeletal muscle OS=Daphnia magna OX=35525 PE=3 SV=1	0	88.998	59	17	142	0	1	376	41.8	5.48	23.54	4
A0A0P6F7Z5	Actin, alpha skeletal muscle OS=Daphnia magna OX=35525 PE=3 SV=1	0	87.894	59	17	141	1	1	376	41.8	5.48	23.54	4
A0A0P4WF29	Pyruvate kinase OS=Scylla olivacea OX=85551 PE=3 SV=1	0	87.358	41	19	82	2	1	522	57.2	7.3	11.7	4
A0A0N8A945	Actin, alpha skeletal muscle OS=Daphnia magna OX=35525 PE=3 SV=1	0	85.596	63	17	140	0	1	376	41.8	5.48	23.54	4
K4EJG5	Hemocyanin subunit 6 OS=Eriocheir sinensis OX=95602 PE=2 SV=1	0	84.876	20	16	277	3	1	688	78.3	5.47	111.43	9
A0A0P5CGV3	Actin, alpha skeletal muscle OS=Daphnia magna OX=35525 PE=3 SV=1	0	84.232	59	16	135	0	1	376	41.7	5.48	15.86	2
A0A2D1CNT1	Glutamate dehydrogenase OS=Macrobrachium rosenbergii OX=79674 GN=GDH PE=2 SV=1	0	83.622	39	17	70	2	1	553	61.3	6.98	1.97	2
A0A0P5C6X5	Actin, alpha skeletal muscle OS=Daphnia magna OX=35525 PE=3 SV=1	0	83.287	61	17	138	0	1	390	43.4	6.15	18.4	3
A0A2H4V3C6	Cytoplasmic-type actin 3 OS=Penaeus vannamei OX=6689 PE=2 SV=1	0	83.051	50	17	111	0	1	376	41.8	5.48	7.77	3
A0A288ZB80	Glyceraldehyde-3-phosphate dehydrogenase OS=Palaemon carinicauda OX=392227 PE=2 SV=1	0	81.59	52	13	64	1	1	333	35.7	7.08	12.45	4
A0A0P4WHG8	Uncharacterized protein OS=Scylla olivacea OX=85551 PE=3 SV=1	0	81.045	41	23	84	4	1	653	72.4	5.15	95.05	19
A0A0P5EA16	Actin, alpha skeletal muscle (Fragment) OS=Daphnia magna OX=35525 PE=3 SV=1	0	80.701	38	17	135	0	1	610	66.3	5.06	18.4	3
P81582	Cuticle protein CP1246 OS=Cancer pagurus OX=6755 PE=1 SV=1	0	79.724	85	6	213	3	1	117	12.5	4.56	16.51	2
A0A0P5MZW5	Actin, alpha skeletal muscle OS=Daphnia magna OX=35525 PE=3 SV=1	0	79.442	51	15	93	1	1	377	41.9	6.39	23.54	4
A0A0P4VYW2	Uncharacterized protein OS=Scylla olivacea OX=85551 PE=4 SV=1	0	79.092	58	23	478	2	1	253	29.2	4.79	10.97	3
A0A223G1C8	Hemocyanin subunit 1 OS=Scylla serrata OX=6761 PE=2 SV=1	0	78.858	25	19	264	4	1	676	76.8	5.58	99.69	12
A0A0B4M128	Glutamate dehydrogenase OS=Portunus trituberculatus OX=210409 GN=GDH PE=2 SV=2	0	78.026	42	18	65	4	1	553	61.5	7.03	1.97	2
A0A068FCL9	Fructose-bisphosphate aldolase OS=Penaeus chinensis OX=139456 PE=2 SV=1	0	76.338	52	14	65	9	1	365	39.8	7.06	6.61	2
A0A2H4V3D6	Slow-type skeletal muscle actin 10 OS=Penaeus vannamei OX=6689 PE=2 SV=1	0	76.122	50	17	152	1	1	376	41.8	5.31	9.74	2
A0A0P5HDK6	Actin, alpha skeletal muscle OS=Daphnia magna OX=35525 PE=3 SV=1	0	75.491	46	14	91	1	1	396	43.8	7.5	23.54	4
Q5QTD4	Beta-actin OS=Tigriopus japonicus OX=158387 PE=3 SV=1	0	75.393	51	16	124	1	1	375	41.7	5.48	9.37	2
K4Q2S1	Myosin heavy chain type 2 OS=Penaeus vannamei OX=6689 GN=MYH2 PE=2 SV=1	0	73.061	11	20	93	1	1	1909	219.1	6.14	16.36	5
P86700	Actin, muscle (Fragments) OS=Chionoecetes opilio OX=41210 PE=1 SV=1	0	71.842	61	12	127	2	1	192	20.8	5.16	22.35	4
A0A346QR63	Heat shock protein 70 kDa cognate 3 (Fragment) OS=Procambarus clarkii OX=6728 GN=Hsc70-3 PE=2 SV=1	0	71.41	36	21	82	1	1	654	72.4	5.2	74.52	15
K4Q2Y1	Myosin heavy chain type 2 OS=Penaeus monodon OX=6687 GN=MYH2 PE=2 SV=1	0	70.266	12	20	83	2	1	1909	219	6.16	19.14	5
A0A140CDV1	Glutamate dehydrogenase OS=Penaeus monodon OX=6687 GN=GDH PE=2 SV=1	0	69.95	35	15	54	3	1	558	61.8	7.03	1.97	2
A0A1B1FH30	Heat shock protein 70 kDa OS=Pachygrapsus marmoratus OX=135190 GN=hsp70 PE=3 SV=1	0	69.073	36	18	71	1	1	650	71.2	5.41	20.4	4
A0A097KVH6	Arginine kinase (Fragment) OS=Mithraculus forceps OX=504428 GN=AK PE=3 SV=1	0	68.345	51	13	95	1	1	210	23.9	8.16	17.28	2
G3C6M0	Arginine kinase (Fragment) OS=Paralomis dofleini OX=941202 GN=AK PE=3 SV=1	0	67.047	73	17	101	2	1	210	23.7	8.34	7.43	2
A0A140AZ38	Pyruvate kinase OS=Macrobrachium nipponense OX=159736 PE=2 SV=1	0	66.59	36	17	59	2	1	526	57.5	7.24	8.97	3
Q9NGL5	Hemocyanin subunit OS=Callinectes sapidus OX=6763 PE=2 SV=1	0	65.013	30	16	213	5	1	676	77.1	5.54	57.59	8
A0A2P2HWQ3	Actin 1 (Fragment) OS=Hirondellea gigas OX=1518452 PE=2 SV=1	0	64.223	45	9	83	3	1	278	31.2	5.38	17.71	3
A0A0P5P514	Actin, alpha skeletal muscle OS=Daphnia magna OX=35525 PE=3 SV=1	0	63.983	52	14	118	0	1	376	41.8	5.71	23.54	4
Q94571	Tubulin beta-2 chain OS=Homarus americanus OX=6706 PE=2 SV=1	0	63.108	46	14	43	0	1	452	50.9	4.93	6.1	2
F8WR03	Myosin heavy chain type a OS=Penaeus japonicus OX=27405 GN=MYHa PE=2 SV=1	0	62.79	8	14	86	2	1	1912	219.4	6.07	14.05	4
G3C6N1	Arginine kinase (Fragment) OS=Anatolikos japonicus OX=941209 GN=AK PE=3 SV=1	0	62.784	58	15	108	7	1	221	25.2	8.31	45.26	8
Q6E7L5	Slow-tonic S2 myosin heavy chain OS=Homarus americanus OX=6706 PE=2 SV=1	0	62.029	63	16	75	6	1	178	20.6	8.07	12.59	3
A0A0P5QQ94	Myosin heavy chain, non-muscle-like protein OS=Daphnia magna OX=35525 PE=4 SV=1	0	61.678	19	15	85	1	1	697	80.1	5.27	12.6	3
Q25009	Tubulin beta-1 chain OS=Homarus americanus OX=6706 PE=2 SV=1	0	61.045	42	13	42	3	1	451	50.7	4.97	8.94	3
A0A2H4V3E3	Fast-type skeletal muscle actin 3 OS=Penaeus vannamei OX=6689 PE=2 SV=1	0	59.923	45	17	102	0	1	377	41.8	5.17	5.3	3
B6EAU8	Skeletal muscle actin 8 OS=Homarus americanus OX=6706 PE=2 SV=1	0	59.479	44	16	101	0	1	377	41.9	5.31	5.97	2
A0A1B1FH46	Heat shock protein 70 kDa (Fragment) OS=Galathea squamifera OX=376764 GN=hsp70 PE=2 SV=1	0	58.837	28	14	63	1	1	628	69	5.31	17.45	3
A0A0P4X023	Tubulin beta chain OS=Scylla olivacea OX=85551 PE=3 SV=1	0	56.854	42	13	36	2	1	453	51	4.91	9.35	3
A0A2H4V3D8	Fast-type skeletal muscle actin 2 OS=Penaeus vannamei OX=6689 PE=2 SV=1	0	56.75	47	15	90	0	1	376	41.6	5.39	5.97	2
I0CF14	Elongation factor 2 OS=Eriocheir sinensis OX=95602 GN=EF2 PE=2 SV=1	0	56.456	30	20	55	2	1	846	94.2	6.68	6.95	2
C6GBE8	Elongation factor 2 OS=Homarus americanus OX=6706 PE=2 SV=1	0	56.25	33	20	57	2	1	846	94.3	6.68	6.95	2
A0A097KVP3	Arginine kinase (Fragment) OS=Retropluma denticulata OX=1550680 GN=AK PE=3 SV=1	0	55.828	62	13	77	2	1	198	22.5	6.73	24.7	3
A0A0P4WD97	Uncharacterized protein OS=Scylla olivacea OX=85551 PE=4 SV=1	0	55.571	48	14	73	6	1	201	23.3	8.34	19.15	5
G3C6I9	Arginine kinase (Fragment) OS=Aegla neuquensis OX=273850 GN=AK PE=3 SV=1	0	55.428	58	16	80	1	1	221	25.1	8.53	11.13	2
A0A0N7ZCC0	Uncharacterized protein OS=Scylla olivacea OX=85551 PE=4 SV=1	0	55.37	23	20	43	20	1	1050	114	5.8	30.62	9
A0A2H4V3F1	Fast-type skeletal muscle actin 15 OS=Penaeus vannamei OX=6689 PE=2 SV=1	0	55.088	42	16	89	0	1	377	41.8	5.24	2.67	2
A0A0P4W855	Fructose-bisphosphate aldolase OS=Scylla olivacea OX=85551 PE=3 SV=1	0	54.084	30	8	43	4	1	363	39.5	7.93	14.43	5
A0A0P4W6V9	Uncharacterized protein OS=Scylla olivacea OX=85551 PE=3 SV=1	0	54.08	12	19	37	19	1	1969	228.3	5.55	5.18	3
A0A0P4WL53	Rab GDP dissociation inhibitor OS=Scylla olivacea OX=85551 PE=3 SV=1	0	53.156	43	16	48	3	1	445	49.9	5.9	9.84	3
E2IQA7	Triosephosphate isomerase OS=Eriocheir sinensis OX=95602 PE=2 SV=1	0	53.047	51	10	50	1	1	248	27	6.23	12.75	4
C1BVK0	Tropomyosin OS=Lepeophtheirus salmonis OX=72036 GN=TPM PE=2 SV=1	0	53.034	27	17	439	3	1	284	32.8	4.82	5.56	2
A0A1B1FH56	Heat shock protein 70 kDa (Fragment) OS=Cancer pagurus OX=6755 GN=hsp70 PE=3 SV=1	0	52.222	33	16	46	5	1	636	69.6	5.47	7.36	3
A0A0G2SQX9	Hemocyanin OS=Portunus trituberculatus OX=210409 PE=2 SV=1	0	51.902	19	12	116	2	1	664	76.2	5.86	14.61	3
Q6VMT8	Putative farnesoic acid O-methyl transferase OS=Cancer pagurus OX=6755 PE=2 SV=1	0	50.544	56	12	29	12	1	275	31.1	4.78	11.98	3
A0A097KWH3	Glyceraldehyde 3-phosphate dehydrogenase (Fragment) OS=Urashima pustuloides OX=1550684 GN=GAPDH PE=4 SV=1	0	49.497	64	8	38	1	1	177	18.3	8.54	9.25	2
A0A0P4WBH8	Triosephosphate isomerase OS=Scylla olivacea OX=85551 PE=3 SV=1	0	48.58	47	10	51	1	1	248	27	6.54	16.65	5
Q9NB65	Cytosolic manganese superoxide dismutase OS=Callinectes sapidus OX=6763 PE=2 SV=1	0	47.614	43	11	42	1	1	286	31.4	6.8	12.36	3
A0A0K2TX71	Uncharacterized protein OS=Lepeophtheirus salmonis OX=72036 PE=4 SV=1	0	47.461	27	15	435	1	1	284	32.8	4.82	5.56	2
C1IPK1	Myosin heavy chain isoform 3 (Fragment) OS=Ocypode quadrata OX=53310 PE=2 SV=1	0	47.431	54	12	72	1	1	157	18.3	8.09	18.06	5
A2I5Y8	Hemocyanin (Fragment) OS=Portunus pelagicus OX=80836 GN=HEM6 PE=2 SV=1	0	47.225	30	7	103	2	1	306	35.6	6.25	44.01	5
Q6JUA2	Elongation factor-2 (Fragment) OS=Libinia emarginata OX=6807 PE=2 SV=1	0	46.702	34	19	46	3	1	726	80.9	6.76	6.95	2
A0A345F798	Glyceraldehyde-3-phosphate dehydrogenase (Fragment) OS=Cancer pagurus OX=6755 GN=gapdh PE=2 SV=1	0	46.573	60	7	34	1	1	190	20.1	6.01	12.43	3
G8BLI2	Putative phenoloxidase activating factor OS=Cancer pagurus OX=6755 GN=ppaf PE=2 SV=1	0	46.254	39	10	31	10	1	376	41.2	5.77	22.91	7
A5X490	Myosin heavy chain isoform 1 (Fragment) OS=Ocypode quadrata OX=53310 PE=2 SV=1	0	46.189	56	13	54	7	1	156	18.3	8.07	18.06	5
C6K3Z3	Hemocyanin subunit 1 (Fragment) OS=Eurydice pulchra OX=155694 PE=2 SV=1	0	46.006	7	6	105	2	1	683	78.2	5.87	24.89	2
A0A0P6A5L5	Tubulin alpha chain (Fragment) OS=Daphnia magna OX=35525 PE=3 SV=1	0	45.757	44	13	29	1	1	435	48.4	5.49	11.01	3
C1BPW4	Actin, muscle OS=Caligus rogercresseyi OX=217165 GN=ACT PE=2 SV=1	0	45.505	40	13	110	2	1	376	41.8	5.3	9.37	2
C3W7U6	Cytoplasmic manganese superoxide dismutase OS=Cancer pagurus OX=6755 GN=cMnSOD PE=2 SV=1	0	45.164	49	12	43	2	1	286	31.3	6.96	14.25	4
B6EAU3	Skeletal muscle actin 3 OS=Homarus americanus OX=6706 PE=2 SV=1	0	45.009	36	12	91	1	1	377	41.8	5.31	5.97	2
E9GAV7	Tubulin alpha chain OS=Daphnia pulex OX=6669 GN=DAPPUDRAFT_315805 PE=3 SV=1	0	44.411	34	12	36	0	1	483	53.4	5.33	13.13	4
A0A385L4G2	14-3-3 epsilon-like protein variant 2 (Fragment) OS=Procambarus clarkii OX=6728 PE=2 SV=1	0	44.148	52	13	62	11	1	259	29.5	4.81	27.88	8
A0A0P5Q6E4	Calmodulin OS=Daphnia magna OX=35525 PE=4 SV=1	0	43.954	45	12	65	2	1	285	32	4.42	19.59	3
A0A0P4WJW4	Uncharacterized protein OS=Scylla olivacea OX=85551 PE=4 SV=1	0	43.007	83	12	54	2	1	149	16.9	4.27	31.51	5
G3C6M4	Arginine kinase (Fragment) OS=Shinkaia crosnieri OX=480484 GN=AK PE=3 SV=1	0	42.897	52	10	67	1	1	210	23.9	8.72	11.13	2
S5RC29	Beta-actin OS=Metopograpsus messor OX=1048512 PE=2 SV=1	0	42.532	27	9	47	2	1	376	41.9	5.55	7.77	3
A0A1B1FGZ7	Heat shock protein 70 kDa OS=Astacus astacus OX=6715 GN=hsp70 PE=3 SV=1	0	41.575	21	9	42	1	1	635	69.6	5.59	13.03	2
A0A0P6IMK4	Spectrin alpha chain, non-erythrocytic OS=Daphnia magna OX=35525 PE=4 SV=1	0	41.15	8	17	35	2	1	2603	298.2	5.17	10.51	4
G1AP69	Hemocyanin OS=Penaeus monodon OX=6687 GN=HcVn PE=2 SV=1	0	40.771	12	8	91	1	1	683	77.9	5.57	32.34	2
A8KCI1	Heat shock protein 70 kDa OS=Portunus sanguinolentus OX=411673 GN=hsp70 PE=3 SV=1	0	40.644	23	13	37	1	1	650	70.9	5.53	6.9	2
A2I5Y9	Hemocyanin OS=Portunus pelagicus OX=80836 GN=HEM7 PE=2 SV=1	0	40.624	27	5	178	1	1	285	32.9	6.34	58.87	2
A0A0P4VZ47	Uncharacterized protein OS=Scylla olivacea OX=85551 PE=4 SV=1	0	40.001	30	14	36	7	1	571	67.9	5.76	8.2	3
B6EAV1	Cytoplasmic type actin 2 OS=Homarus americanus OX=6706 PE=2 SV=1	0	39.875	29	9	77	1	1	376	41.8	5.38	9.31	2
R9YZD3	Arginine kinase (Fragment) OS=Munidopsis cf. serricornis 3289 CNR2013 OX=1335427 GN=AK PE=3 SV=1	0	39.843	64	8	57	1	1	121	13.9	7.5	11.13	3
A0A2H4V3C5	Cytoplasmic-type actin 2 OS=Penaeus vannamei OX=6689 PE=2 SV=1	0	38.344	28	9	91	0	1	376	41.9	5.31	7.77	2
D7F1Q0	Triosephosphate isomerase OS=Crangon crangon OX=491138 PE=2 SV=1	0	37.769	36	9	40	2	1	249	27	5.72	7.04	2
W5RXK6	Enolase (Fragment) OS=Chasmophora macrophthalma OX=1450267 PE=4 SV=1	0	37.357	58	8	41	1	1	126	13.8	5.1	6.19	2
A0A097KVM0	Arginine kinase (Fragment) OS=Corycodus disjunctipes OX=1550538 GN=AK PE=3 SV=1	0	37.207	39	10	70	4	1	210	24	7.85	28.93	4
A0A0P6GW27	Tubulin beta chain OS=Daphnia magna OX=35525 PE=3 SV=1	0	36.816	22	9	32	0	1	508	57.1	5.22	8.02	2
A0A0P4Z674	Putative Actin, alpha skeletal muscle OS=Daphnia magna OX=35525 PE=3 SV=1	0	36.591	40	7	57	2	1	221	24.7	5.41	9.37	2
H9C3G6	14-3-3 zeta OS=Scylla paramamosain OX=85552 PE=2 SV=1	0	36.389	50	13	80	11	1	248	28	4.88	32.67	11
A0A0P4WI78	Protein disulfide-isomerase OS=Scylla olivacea OX=85551 PE=3 SV=1	0	36.263	29	11	40	6	1	501	55.6	4.67	26.5	7
D2DSP0	Tubulin alpha chain (Fragment) OS=Scylla paramamosain OX=85552 PE=2 SV=1	0	35.712	53	9	20	0	1	281	31.4	6.92	6.81	2
A0A1B1FGZ2	Heat shock protein 70 kDa (Fragment) OS=Galathea squamifera OX=376764 GN=hsp70 PE=3 SV=1	0	35.556	38	8	39	2	1	261	28.7	9	13.03	2
C3W7V0	Cytoplasmic manganese superoxide dismutase OS=Cyanagraea praedator OX=206408 GN=cMnSOD PE=2 SV=1	0	34.603	29	8	35	1	1	286	31.4	7.39	12.36	3
A9Q7C4	Hemocyanin-like protein (Fragment) OS=Metapenaeus ensis OX=32278 PE=2 SV=1	0	34.514	20	6	82	1	1	235	27.4	6.19	32.34	2
A0A0N8E8Y9	Tubulin beta chain (Fragment) OS=Daphnia magna OX=35525 PE=3 SV=1	0	34.378	30	10	30	1	1	399	44.6	6.39	8.02	2
A0A097KVW8	Enolase (Fragment) OS=Metacarcinus magister OX=29965 PE=4 SV=1	0	34.227	69	8	36	2	1	110	12.1	5.25	6.19	2
E9H3B3	Cytoplasmatic actin OS=Daphnia pulex OX=6669 GN=ACT1D PE=3 SV=1	0	34.045	30	8	63	1	1	374	42	5.9	11.98	3
P80096	Hemocyanin C chain OS=Panulirus interruptus OX=6735 PE=1 SV=1	0	33.659	9	7	131	2	1	661	75.8	5.68	31.38	3
Q26180	Hemocyanin OS=Penaeus vannamei OX=6689 PE=2 SV=1	0	33.652	8	6	88	1	1	662	74.9	5.52	44.72	2
A0A0P5AMN5	Putative Actin, alpha skeletal muscle (Fragment) OS=Daphnia magna OX=35525 PE=3 SV=1	0	32.346	50	6	55	1	1	204	23.1	5.41	15.86	2
G3C6S9	Enolase (Fragment) OS=Trizocheles sakaii OX=941206 PE=4 SV=1	0	31.775	52	7	38	0	1	130	14.3	4.97	6.19	2
E9HMP5	Spectrin beta chain OS=Daphnia pulex OX=6669 GN=DAPPUDRAFT_218819 PE=3 SV=1	0	31.733	5	10	25	4	1	2351	272	5.2	11.18	5
A0A0P6IM76	Heat shock 70 kDa protein cognate OS=Daphnia magna OX=35525 PE=3 SV=1	0	31.445	12	10	35	2	1	754	84	5.6	27.92	6
K0E682	Triosephosphate isomerase OS=Penaeus vannamei OX=6689 GN=TIM PE=1 SV=1	0	30.129	30	6	26	1	1	249	27	6.21	10.95	3
I4EC48	Hemocyanin beta subunit 1 OS=Atyopsis moluccensis OX=395616 GN=HcB1 PE=2 SV=1	0	30.02	5	5	70	1	1	664	76.3	6.27	25.02	2
A0A0P6I757	Actin, alpha skeletal muscle OS=Daphnia magna OX=35525 PE=3 SV=1	0	29.768	20	8	51	0	1	376	41.8	5.49	7.68	2
E2DRF0	Calreticulin OS=Penaeus monodon OX=6687 PE=2 SV=1	0	29.767	24	9	21	1	1	406	46.8	4.48	10.05	3
A0A0P4WK89	Malate dehydrogenase OS=Scylla olivacea OX=85551 PE=3 SV=1	0	29.49	36	8	32	8	1	339	35.4	8.21	14.99	4
V9I2Z1	Calreticulin OS=Scylla paramamosain OX=85552 GN=CRT PE=2 SV=1	0	29.266	18	8	27	3	1	406	46.9	4.5	10.05	3
A0A0P5Z1N2	Putative Tubulin alpha-1 chain OS=Daphnia magna OX=35525 PE=3 SV=1	0	29.246	32	8	23	1	1	373	41.7	4.97	11.01	3
E7CHR6	Nucleoside diphosphate kinase OS=Eriocheir sinensis OX=95602 PE=2 SV=1	0	29.216	64	8	26	2	1	151	17	7.87	21.07	5
A0A0P4VZG8	Uncharacterized protein OS=Scylla olivacea OX=85551 PE=4 SV=1	0	29.051	25	12	21	12	1	656	74	5.94	33.08	9
A0A0P6I2C4	Calmodulin (Fragment) OS=Daphnia magna OX=35525 PE=4 SV=1	0	28.599	35	6	38	1	1	258	29.1	4.7	14.84	2
P80888	Hemocyanin OS=Palinurus vulgaris OX=6733 PE=1 SV=2	0	28.546	7	4	61	1	1	657	75.6	5.66	28.54	3
A0A0P4VS89	Uncharacterized protein OS=Scylla olivacea OX=85551 PE=4 SV=1	0	28.4	20	8	24	8	1	570	61.9	8.47	12.81	3
A0A0P4WGE7	Uncharacterized protein OS=Scylla olivacea OX=85551 PE=4 SV=1	0	28.065	24	9	13	8	1	627	68	6.09	12.75	3
A0A0P4W7B4	Uncharacterized protein OS=Scylla olivacea OX=85551 PE=4 SV=1	0	26.943	14	8	22	5	1	758	84.2	4.87	13.34	4
A0A0P5ETF5	Uncharacterized protein OS=Daphnia magna OX=35525 PE=4 SV=1	0	26.878	12	6	31	1	1	325	37.5	10.83	17.49	4
A0A0P5P6J5	Uncharacterized protein (Fragment) OS=Daphnia magna OX=35525 PE=4 SV=1	0	26.753	19	5	27	1	1	155	18.4	5.99	15.48	3
A0A0P6A337	Heat shock 70 kDa protein cognate OS=Daphnia magna OX=35525 PE=3 SV=1	0	26.325	16	9	28	1	1	655	72.4	5.2	23.63	6
W6MH36	Protein disulfide-isomerase (Fragment) OS=Pagurus bernhardus OX=174397 GN=thioredoxin-like-2 PE=3 SV=1	0	26.068	21	9	33	4	1	468	51.7	5.39	3.63	2
A0A346QR75	Tubulin beta chain (Fragment) OS=Procambarus clarkii OX=6728 GN=Tubb1 PE=2 SV=1	0	25.862	26	7	23	3	1	451	50.9	4.88	6.1	2
A0A0N6WHT5	Nucleoside diphosphate kinase OS=Portunus trituberculatus OX=210409 PE=2 SV=1	0	24.757	64	7	26	1	1	151	17	7.87	25.34	6
B8K275	Calreticulin OS=Penaeus chinensis OX=139456 GN=CRT PE=2 SV=1	0	24.641	23	9	19	1	1	406	46.8	4.48	12.69	4
I7L125	Gelsolin OS=Homarus americanus OX=6706 GN=gsn PE=2 SV=1	0	24.345	12	8	25	5	1	754	83.6	4.91	10.18	3
Q9NG08	Actin (Fragment) OS=Daphnia pulex OX=6669 GN=actin PE=2 SV=1	0	23.768	35	6	44	2	1	333	36.9	5.2	15.86	2
A0A0B4UBV8	Rab1A OS=Macrobrachium rosenbergii OX=79674 PE=2 SV=1	0	23.328	50	7	18	5	1	206	22.6	5.66	9.01	3
A0A0P5EUF5	Putative Actin, alpha skeletal muscle OS=Daphnia magna OX=35525 PE=3 SV=1	0	22.997	37	6	52	1	1	215	23.9	7.81	18.4	3
A0A0P4WGI7	Transaldolase OS=Scylla olivacea OX=85551 PE=3 SV=1	0	22.683	30	8	15	8	1	331	36.8	5.83	20.77	6
A0A0P4WHG5	Uncharacterized protein OS=Scylla olivacea OX=85551 PE=4 SV=1	0	22.682	30	9	22	9	1	499	54.1	6.57	19.66	6
A0A0P6IGY4	ADP-ribosylation factor OS=Daphnia magna OX=35525 PE=3 SV=1	0	21.54	54	9	20	9	1	182	20.6	6.58	14.13	4
D7F2L4	Slow-tonic S2 myosin heavy chain (Fragment) OS=Palaemon varians OX=647170 PE=2 SV=1	0	20.985	70	4	35	1	1	56	6.8	6.06	8.66	2
R9YWA0	Enolase (Fragment) OS=Kiwa sp. n. Southwest Indian Ridge OX=1335430 PE=4 SV=1	0	20.933	51	5	28	1	1	113	12.4	5.1	6.19	2
A0A2P2HWU9	Actin2 (Fragment) OS=Hirondellea gigas OX=1518452 PE=2 SV=1	0	20.837	58	5	13	1	1	106	11.9	7.87	7.21	2
A0A286MMF0	Pyruvate kinase OS=Eulimnogammarus cyaneus OX=52945 PE=2 SV=1	0	20.795	9	5	22	1	1	527	57.4	6.7	5.82	2
A0A0P4WGQ8	Adenosylhomocysteinase OS=Scylla olivacea OX=85551 PE=3 SV=1	0	20.791	21	8	18	4	1	434	47.8	6.25	7.69	3
A0A193DUV8	Calreticulin OS=Eriocheir sinensis OX=95602 PE=2 SV=1	0	20.492	18	8	15	1	1	406	46.8	4.46	18.16	5
F5B4Q3	Protein disulfide-isomerase OS=Penaeus chinensis OX=139456 PE=2 SV=1	0	20.41	16	7	33	2	1	497	54.7	4.77	11.93	4
A0A2P2HVU1	Tubulin beta chain-like OS=Hirondellea gigas OX=1518452 PE=2 SV=1	0	20.22	23	5	22	1	1	285	32.5	4.87	6.1	2
C1KC71	Vitellogenin OS=Scylla paramamosain OX=85552 PE=2 SV=1	0	19.89	5	9	33	3	1	2560	287.6	7.06	33.13	9
A0A0N7ZAN6	Uncharacterized protein OS=Scylla olivacea OX=85551 PE=4 SV=1	0	18.916	6	7	19	5	1	1512	166.4	5.22	18.63	6
M4GKW8	Vitellin OS=Callinectes sapidus OX=6763 PE=2 SV=1	0	18.87	2	6	31	1	1	2564	287.9	7.21	46.03	6
A0A0N8CVU0	Putative Actin, alpha skeletal muscle (Fragment) OS=Daphnia magna OX=35525 PE=3 SV=1	0	18.625	52	5	28	1	1	131	14.5	5.1	11.56	2
A0A0P4W9G8	Uncharacterized protein OS=Scylla olivacea OX=85551 PE=4 SV=1	0	18.381	33	6	14	6	1	266	30.3	5.5	8.78	2
A0A2P2HW72	Calreticulin-like OS=Hirondellea gigas OX=1518452 PE=2 SV=1	0	18.285	14	5	10	1	1	412	47	4.44	13.11	3
D9ZNA9	Elongation factor 1-alpha OS=Cancer borealis OX=39395 PE=2 SV=1	0	17.973	31	9	26	1	1	461	50.7	9.07	13.41	4
A0A173GPF8	Elongation factor 1-alpha OS=Portunus trituberculatus OX=210409 PE=2 SV=1	0	17.918	32	10	27	2	1	461	50.7	9.07	10.72	3
A0A0N9EIN2	Receptor for activated protein kinase C OS=Eriocheir sinensis OX=95602 PE=2 SV=1	0	16.834	38	7	11	7	1	318	35.6	7.94	5.11	2
A0A0P4W9P8	Uncharacterized protein OS=Scylla olivacea OX=85551 PE=4 SV=1	0	16.587	18	6	9	6	1	477	53	6.33	15.52	4
A0A0P4W437	Uncharacterized protein OS=Scylla olivacea OX=85551 PE=4 SV=1	0	15.179	28	6	14	1	1	216	24.5	5.9	10.93	3
A0A0P4WL68	40S ribosomal protein S12 OS=Scylla olivacea OX=85551 PE=3 SV=1	0	15.14	29	4	10	4	1	138	14.9	6.74	9.11	3
A0A0B4UBB1	Rab11A OS=Macrobrachium rosenbergii OX=79674 PE=2 SV=1	0	15.057	29	6	14	1	1	214	23.7	5.48	7.95	2
A0A0N7ZC56	Uncharacterized protein OS=Scylla olivacea OX=85551 PE=3 SV=1	0	14.247	14	4	10	4	1	451	50.2	6.71	16.79	4
C8XTB8	Peroxiredoxin OS=Portunus trituberculatus OX=210409 GN=Prx PE=2 SV=1	0	14.218	30	5	9	2	1	198	21.9	6.54	5.57	2
V9PN68	Sex-lethal OS=Eriocheir sinensis OX=95602 GN=Sxl2 PE=2 SV=1	0	14.101	23	5	17	5	1	318	34.4	9.33	9.18	4
A0A0N7ZFP2	Ubiquitin-40S ribosomal protein S27a OS=Daphnia magna OX=35525 PE=4 SV=1	0	14.066	41	5	56	5	1	116	13.4	10.13	10.32	3
A0A0P4YPQ5	Uncharacterized protein (Fragment) OS=Daphnia magna OX=35525 PE=4 SV=1	0	13.542	25	5	35	1	1	218	25.2	8.1	9.12	2
A0A0P6C4Z7	Ras-related protein Rab-2A OS=Daphnia magna OX=35525 PE=4 SV=1	0	12.708	18	4	11	4	1	266	29.4	6.14	5.37	2
L7XAV1	Heat shock protein 70 (Fragment) OS=Scylla paramamosain OX=85552 PE=2 SV=1	0	12.402	28	4	9	1	1	261	28.3	4.87	13.03	3
A0A0G2UFY8	Vitellogenin OS=Longpotamon honanense OX=1043170 PE=2 SV=1	0	11.781	2	7	26	7	1	2566	289.6	8.34	22.39	5
B2ZSV6	Peroxiredoxin OS=Eurypanopeus depressus OX=108111 GN=prx PE=2 SV=1	0	11.745	23	4	9	1	1	198	22	5.96	5.56	2
A0A0N7ZCM4	Uncharacterized protein OS=Scylla olivacea OX=85551 PE=3 SV=1	0	11.024	12	4	10	4	1	350	39.4	6.47	9.27	2
G9BIX6	Alpha-2-macroglobulin 2 isoform 3 OS=Pacifastacus leniusculus OX=6720 PE=2 SV=1	0	10.839	2	3	9	1	1	1598	176.6	5.16	6.87	2
C1BV50	Triosephosphate isomerase OS=Lepeophtheirus salmonis OX=72036 GN=TPIS PE=2 SV=1	0	10.564	20	4	10	1	1	249	26.9	5.78	6.45	2
A0A0P4WSP3	Catalase OS=Scylla olivacea OX=85551 PE=3 SV=1	0	10.072	14	5	6	4	1	517	58.6	7.05	5.19	2
A0A385L4H3	Tubulin alpha-2 chain (Fragment) OS=Procambarus clarkii OX=6728 GN=tuba2 PE=2 SV=1	0	9.05	17	3	4	2	1	274	30.4	5.92	8.83	3
A0A0P4W546	Uncharacterized protein OS=Scylla olivacea OX=85551 PE=4 SV=1	0	8.626	27	5	10	3	1	203	23.1	7.78	5.79	2
A0A0N7ZCM2	Uncharacterized protein OS=Scylla olivacea OX=85551 PE=4 SV=1	0	8.339	24	3	6	3	1	159	17.9	4.97	5.17	2
A0A2S1TY87	Cathepsin D OS=Eriocheir sinensis OX=95602 GN=catD PE=2 SV=1	0	7.813	10	3	7	1	1	385	41.6	6.9	5.23	2
A0A0P4WYB5	Uncharacterized protein OS=Scylla olivacea OX=85551 PE=4 SV=1	0	6.977	7	2	4	2	1	446	47.8	6.96	7.24	2
A0A0N7ZDR5	Uncharacterized protein OS=Scylla olivacea OX=85551 PE=3 SV=1	0	6.557	9	3	3	3	1	436	47.4	5.45	10.71	3
A0A059VQH9	Chitinase 2 OS=Portunus trituberculatus OX=210409 PE=2 SV=1	0	6.147	6	2	6	2	1	489	53.7	5.05	10.7	2
A0A0P4VZS7	Uncharacterized protein OS=Scylla olivacea OX=85551 PE=4 SV=1	0	5.388	4	3	3	3	1	773	87.8	5.29	8.22	3
A0A0P4WB08	Uncharacterized protein OS=Scylla olivacea OX=85551 PE=4 SV=1	0	5.206	15	3	3	3	1	279	31.5	5.59	5.33	2
A0A2P2HWP5	Adenosylhomocysteinase (Fragment) OS=Hirondellea gigas OX=1518452 PE=2 SV=1	0	5.205	7	3	6	1	1	430	47.4	6.2	5.36	2
A0A0P4W2M2	Uncharacterized protein OS=Scylla olivacea OX=85551 PE=4 SV=1	0	5.056	4	3	4	3	1	1647	181.7	4.81	7.38	2
A0A0P4WDM9	Uncharacterized protein OS=Scylla olivacea OX=85551 PE=4 SV=1	0	4.823	13	3	6	3	1	336	39.5	7.53	4.72	2
A0A0P4WBK1	Ribosomal protein L15 OS=Scylla olivacea OX=85551 PE=3 SV=1	0	4.428	17	3	3	3	1	204	24.2	11.75	5.15	2
Q1L7X1	Vitellogenin OS=Portunus trituberculatus OX=210409 PE=2 SV=1	0	4.377	1	3	21	2	1	2560	287	7.23	30.35	3
A0A0P4VN78	Uncharacterized protein OS=Scylla olivacea OX=85551 PE=3 SV=1	0	4.269	14	2	2	2	1	287	32.5	5.81	6.6	2
B1A3Q0	Peroxiredoxin OS=Penaeus monodon OX=6687 PE=2 SV=1	0	4.191	8	3	8	3	1	245	27.5	6.02	4.62	2
A0A0N7ZD97	Uncharacterized protein OS=Scylla olivacea OX=85551 PE=4 SV=1	0	3.769	9	2	6	1	1	219	24.1	5.63	5.11	2
A0A0P4WAA3	Uncharacterized protein OS=Scylla olivacea OX=85551 PE=4 SV=1	0	3.658	3	2	2	2	1	919	101.5	8.88	6.35	2
A0A0P6GKF4	ATP-dependent RNA helicase ddx6 OS=Daphnia magna OX=35525 PE=3 SV=1	0	3.593	5	2	2	2	1	474	54.3	8.47	5.42	2
A0A0P4WFJ6	Protein disulfide-isomerase OS=Scylla olivacea OX=85551 PE=3 SV=1	0	2.84	4	2	3	2	1	483	53.8	5.73	4.76	2
A0A2P2IE43	Fatty acid binding protein 10 OS=Hirondellea gigas OX=1518452 PE=2 SV=1	0	2.538	12	2	3	2	1	130	13.7	8.6	6.21	2

## Sheet: Edible crab shell
Accession	Description	Exp. q-value: Combined	Sum PEP Score	Coverage [%]	# Peptides	# PSMs	# Unique Peptides	# Protein Groups	# AAs	MW [kDa]	calc. pI	Score Sequest HT: E2 Sequest HT	# Peptides (by Search Engine): E2 Sequest HT
A2V734	Tropomyosin slow-tonic isoform OS=Paralithodes camtschaticus OX=6741 GN=Tm-Pane-tonic PE=2 SV=1	0	320.376	88	56	1506	8	1	284	32.8	4.74	178.84	21
A0A0P4W1N3	Uncharacterized protein OS=Scylla olivacea OX=85551 PE=4 SV=1	0	274.617	31	57	257	24	1	2228	239.7	6.09	227.06	45
A2V733	Tropomyosin fast isoform OS=Paralithodes camtschaticus OX=6741 GN=Tm-Parc-fast PE=2 SV=1	0	271.36	88	54	1402	8	1	284	32.7	4.74	166.65	20
Q86GD6	Projectin OS=Procambarus clarkii OX=6728 GN=proj PE=2 SV=1	0	270.798	12	81	247	69	1	8625	962	6.43	132.8	36
Q283K8	Cryptocyanin 2 OS=Metacarcinus magister OX=29965 GN=Cc2 PE=2 SV=1	0	246.368	53	39	373	15	1	674	78.2	6.1	546.15	35
A0A0P4W0L1	Uncharacterized protein OS=Scylla olivacea OX=85551 PE=4 SV=1	0	244.229	57	51	268	10	1	890	102.9	5.41	173.97	37
A0A0P4WJV7	Uncharacterized protein OS=Scylla olivacea OX=85551 PE=4 SV=1	0	239.462	42	77	164	43	1	2415	277.4	5.14	64.41	21
A0A2P1JJ58	Alpha-actinin, sarcomeric-like isoform X1 (Fragment) OS=Procambarus clarkii OX=6728 GN=Actn PE=2 SV=1	0	232.024	54	48	260	7	1	890	102.7	5.35	147.39	32
Q6E7L4	Slow-tonic S2 tropomyosin OS=Homarus americanus OX=6706 PE=2 SV=1	0	229.502	87	51	1335	5	1	284	32.9	4.77	142.38	19
O96992	Cryptocyanin (Fragment) OS=Metacarcinus magister OX=29965 GN=CC1 PE=2 SV=1	0	227.654	48	36	464	7	1	653	75.7	5.78	635.22	33
Q6XGZ8	Slow muscle myosin S1 heavy chain (Fragment) OS=Homarus americanus OX=6706 PE=2 SV=1	0	226.685	50	34	267	9	1	507	58.5	5.27	163.24	23
A2V735	Tropomyosin OS=Chionoecetes opilio OX=41210 GN=TM1 PE=1 SV=1	0	220.884	70	44	1323	1	1	284	32.7	4.82	173.77	21
A0A288ZBA6	Myosin heavy chain OS=Palaemon carinicauda OX=392227 GN=myosin heavy chain PE=2 SV=1	0	212.5	21	41	289	6	1	1913	217.7	6.05	180.99	27
Q5G2A6	Hemocyanin subunit 3 OS=Metacarcinus magister OX=29965 GN=Hc3 PE=2 SV=1	0	206.283	39	23	453	12	1	669	77.4	5.45	512.31	21
C0LU07	Tropomysin OS=Procambarus clarkii OX=6728 PE=2 SV=1	0	193.494	79	46	1230	2	1	284	32.8	4.77	130.19	18
Q23707	Hemocyanin subunit 6 OS=Metacarcinus magister OX=29965 GN=HC6 PE=2 SV=2	0	192.52	36	26	446	7	1	676	77.2	5.68	530.51	25
A2V737	Tropomyosin slow-tonic isoform OS=Erimacrus isenbeckii OX=299522 GN=Tm-Erii-tonic PE=2 SV=1	0	187.809	77	44	1266	3	1	284	32.8	4.82	153.89	21
A0A0P4W155	Uncharacterized protein OS=Scylla olivacea OX=85551 PE=3 SV=1	0	174.771	77	40	1077	0	1	284	32.8	4.75	129.63	20
A0A2P1JJ42	Filamin-A isoform X5 (Fragment) OS=Procambarus clarkii OX=6728 GN=Flna PE=2 SV=1	0	174.615	26	40	187	7	1	1568	167.8	6.13	125.31	25
Q5G2A5	Hemocyanin subunit 4 OS=Metacarcinus magister OX=29965 GN=Hc4 PE=2 SV=1	0	172.68	36	26	482	2	1	675	77	5.58	534.17	23
A5D6I3	Tropomyosin OS=Squilla aculeata OX=258341 PE=2 SV=1	0	171.502	72	41	993	7	1	284	32.8	4.67	112.32	15
Q95YM2	I-connectin OS=Procambarus clarkii OX=6728 GN=I-con PE=2 SV=1	0	168.159	7	52	139	41	1	17352	1961.1	5.22	79.57	23
Q9N2R3	Tropomyosin (Fragment) OS=Charybdis feriata OX=65693 PE=1 SV=1	0	160.51	83	38	867	2	1	264	30.4	4.78	121.63	17
A0A0P6C1H6	Myosin heavy chain, non-muscle OS=Daphnia magna OX=35525 PE=3 SV=1	0	157.328	16	33	217	2	1	1951	223.7	6.25	118.81	20
Q5G2A8	Hemocyanin subunit 1 OS=Metacarcinus magister OX=29965 GN=Hc1 PE=2 SV=1	0	145.968	32	26	244	5	1	662	76.2	5.87	268.29	25
A0A385XVP7	Myosin heavy chain type 2 OS=Palaemon carinicauda OX=392227 PE=2 SV=1	0	133.848	20	36	159	12	1	1909	216.8	5.82	90.43	20
H9B3Y9	Beta-actin OS=Scylla paramamosain OX=85552 PE=2 SV=1	0	131.357	67	23	226	0	1	376	41.8	5.39	222.92	20
A0A0P4VYA7	Alpha-1,4 glucan phosphorylase OS=Scylla olivacea OX=85551 PE=3 SV=1	0	128.057	48	35	114	7	1	849	97.7	6.84	99.54	25
B6EAU2	Skeletal muscle actin 2 OS=Homarus americanus OX=6706 PE=2 SV=1	0	125.277	60	20	209	2	1	376	41.8	5.39	197.86	18
A0A0P4W750	Spectrin beta chain OS=Scylla olivacea OX=85551 PE=3 SV=1	0	123.523	25	43	85	37	1	2397	277.7	5.31	40.37	13
Q962V5	Alpha actin OS=Homarus americanus OX=6706 PE=2 SV=1	0	123.49	58	20	210	0	1	377	41.9	5.31	212.81	20
Q5G2A7	Hemocyanin subunit 2 OS=Metacarcinus magister OX=29965 GN=Hc2 PE=2 SV=1	0	123.339	25	21	210	4	1	663	76	5.87	234.9	21
A0A0N7ZC13	Uncharacterized protein OS=Scylla olivacea OX=85551 PE=4 SV=1	0	121.506	45	26	113	20	1	503	58.2	5.63	89.6	14
A0A0M3R6K2	Alpha actin-like protein (Fragment) OS=Nephrops norvegicus OX=6829 PE=2 SV=1	0	117.913	60	19	183	1	1	344	38.4	5.85	197.07	18
U3M6N8	Skeletal muscle actin 2 OS=Portunus trituberculatus OX=210409 PE=2 SV=1	0	116.58	58	21	195	0	1	376	41.8	5.39	194.01	18
O96657	Actin 1 OS=Penaeus monodon OX=6687 GN=act1 PE=2 SV=1	0	114.701	52	19	201	0	1	376	41.7	5.39	187.93	16
D9ZNA8	Glyceraldehyde-3-phosphate dehydrogenase OS=Cancer borealis OX=39395 PE=2 SV=1	0	112.036	71	17	94	1	1	334	35.7	7.06	106.87	16
A1YLF0	Cryptocyanin 1 (Fragment) OS=Portunus pelagicus OX=80836 PE=2 SV=1	0	109.073	30	18	195	2	1	429	50.1	6.28	279.32	15
H6UKS0	Arginine kinase OS=Scylla paramamosain OX=85552 PE=3 SV=1	0	106.768	51	22	161	7	1	357	40.2	6.62	108.23	13
A0A2P1JJ59	Alpha-1,4 glucan phosphorylase (Fragment) OS=Procambarus clarkii OX=6728 GN=Glyp PE=2 SV=1	0	106.071	39	34	109	4	1	849	97.4	7.08	61.59	19
A0A2H4V3C7	Slow-type skeletal muscle actin 1 OS=Penaeus vannamei OX=6689 PE=2 SV=1	0	105.946	48	19	168	0	1	377	41.9	5.17	164.39	17
A0A0N7ZB37	Uncharacterized protein OS=Scylla olivacea OX=85551 PE=4 SV=1	0	105.638	25	23	62	22	1	881	102.2	5.73	88.52	18
A0A223G1B9	Cryptocyanin OS=Scylla serrata OX=6761 PE=2 SV=1	0	103.848	24	19	154	3	1	681	79.1	5.86	214.4	17
A0A0P4W0R8	Uncharacterized protein OS=Scylla olivacea OX=85551 PE=4 SV=1	0	103.561	61	24	547	0	1	284	32.5	4.72	60.07	10
A0A0P4VTY1	Uncharacterized protein OS=Scylla olivacea OX=85551 PE=4 SV=1	0	102.081	51	24	712	0	1	253	28.9	4.78	78.09	13
A0A0P4WZN8	Uncharacterized protein OS=Scylla olivacea OX=85551 PE=3 SV=1	0	102.044	48	17	90	7	1	434	47.1	6.55	106.07	16
E2S085	Alpha-1,4 glucan phosphorylase OS=Penaeus japonicus OX=27405 GN=MjGP PE=2 SV=1	0	101.285	38	29	102	3	1	852	98	7.25	60.67	16
A0A2H4V3D3	Slow-type skeletal muscle actin 3 OS=Penaeus vannamei OX=6689 PE=2 SV=1	0	100.956	55	15	172	0	1	376	41.7	5.39	167.94	12
A0A0N9EJJ5	Hemocyanin OS=Eriphia verrucosa OX=483417 GN=H PE=2 SV=1	0	97.292	21	16	306	2	1	674	77.2	5.63	315.66	14
D6Q0T7	Beta-actin OS=Scylla paramamosain OX=85552 PE=2 SV=1	0	96.284	62	17	145	0	1	376	41.9	5.48	118.89	14
P81581	Cuticle protein CP1243 OS=Cancer pagurus OX=6755 PE=1 SV=1	0	95.365	85	6	222	3	1	117	12.4	4.83	100.43	5
U3M692	Cardiac muscle actin OS=Portunus trituberculatus OX=210409 PE=2 SV=1	0	94.493	56	20	143	0	1	376	41.6	5.24	121.61	17
A0A2D3E2Y1	Pyruvate kinase (Fragment) OS=Procambarus clarkii OX=6728 PE=2 SV=1	0	93.553	38	18	86	3	1	526	57.6	6.55	40.58	9
A0A0U1ZX76	Hemocyanin subunit 3 OS=Scylla paramamosain OX=85552 PE=2 SV=1	0	93.164	20	15	241	1	1	672	77	6.19	151.67	8
A0A0N8AAU5	Alpha-actinin-1 OS=Daphnia magna OX=35525 PE=4 SV=1	0	92.98	20	20	118	1	1	1009	116.1	5.74	55.19	14
A0A0P4W8W5	Uncharacterized protein OS=Scylla olivacea OX=85551 PE=3 SV=1	0	92.954	50	17	126	0	1	376	41.9	5.39	100.01	16
F8WR04	Myosin heavy chain type b OS=Penaeus japonicus OX=27405 GN=MYHb PE=2 SV=1	0	92.755	14	24	110	2	1	1910	218.9	6.37	51.77	11
A0A2H4V3D0	Slow-type skeletal muscle actin 2 OS=Penaeus vannamei OX=6689 PE=2 SV=1	0	92.694	40	17	166	0	1	376	41.6	5.31	158.97	15
A0A2P2HVX1	Spectrin alpha chain-like OS=Hirondellea gigas OX=1518452 PE=2 SV=1	0	92.156	15	29	65	3	1	2425	278.8	5.21	25.52	7
A0A0P4YAQ1	Actin, alpha skeletal muscle OS=Daphnia magna OX=35525 PE=3 SV=1	0	92.015	41	14	147	2	1	446	49.6	6.62	136.46	13
G8IPQ4	Beta-actin OS=Penaeus monodon OX=6687 PE=2 SV=1	0	90.694	58	16	122	0	1	376	41.8	5.48	92.13	13
A0A0A6ZD98	Cryptocyanin OS=Eriocheir sinensis OX=95602 PE=2 SV=1	0	90.678	17	12	220	1	1	678	79	6	267	11
A0A2H4V3D1	Slow-type skeletal muscle actin 4 OS=Penaeus vannamei OX=6689 PE=2 SV=1	0	89.877	47	14	154	0	1	376	41.7	5.39	155.68	10
A0A0P5FY34	Actin, alpha skeletal muscle OS=Daphnia magna OX=35525 PE=3 SV=1	0	88.998	59	17	142	0	1	376	41.8	5.48	117.54	14
A0A0P6F7Z5	Actin, alpha skeletal muscle OS=Daphnia magna OX=35525 PE=3 SV=1	0	87.894	59	17	141	1	1	376	41.8	5.48	114.05	13
A0A0P4WF29	Pyruvate kinase OS=Scylla olivacea OX=85551 PE=3 SV=1	0	87.358	41	19	82	2	1	522	57.2	7.3	51.52	14
A0A0N8A945	Actin, alpha skeletal muscle OS=Daphnia magna OX=35525 PE=3 SV=1	0	85.596	63	17	140	0	1	376	41.8	5.48	115.1	14
K4EJG5	Hemocyanin subunit 6 OS=Eriocheir sinensis OX=95602 PE=2 SV=1	0	84.876	20	16	277	3	1	688	78.3	5.47	246.75	10
A0A0P5CGV3	Actin, alpha skeletal muscle OS=Daphnia magna OX=35525 PE=3 SV=1	0	84.232	59	16	135	0	1	376	41.7	5.48	111.51	12
A0A2D1CNT1	Glutamate dehydrogenase OS=Macrobrachium rosenbergii OX=79674 GN=GDH PE=2 SV=1	0	83.622	39	17	70	2	1	553	61.3	6.98	48.65	13
A0A0P5C6X5	Actin, alpha skeletal muscle OS=Daphnia magna OX=35525 PE=3 SV=1	0	83.287	61	17	138	0	1	390	43.4	6.15	109.64	13
A0A2H4V3C6	Cytoplasmic-type actin 3 OS=Penaeus vannamei OX=6689 PE=2 SV=1	0	83.051	50	17	111	0	1	376	41.8	5.48	85.91	15
A0A288ZB80	Glyceraldehyde-3-phosphate dehydrogenase OS=Palaemon carinicauda OX=392227 PE=2 SV=1	0	81.59	52	13	64	1	1	333	35.7	7.08	43.71	9
A0A0P4WHG8	Uncharacterized protein OS=Scylla olivacea OX=85551 PE=3 SV=1	0	81.045	41	23	84	4	1	653	72.4	5.15	19.07	6
A0A0P5EA16	Actin, alpha skeletal muscle (Fragment) OS=Daphnia magna OX=35525 PE=3 SV=1	0	80.701	38	17	135	0	1	610	66.3	5.06	110.43	13
A0A0P4VNF4	ATP synthase subunit beta OS=Scylla olivacea OX=85551 PE=3 SV=1	0	80.331	65	21	60	3	1	525	56.1	5.47	68.7	15
P81582	Cuticle protein CP1246 OS=Cancer pagurus OX=6755 PE=1 SV=1	0	79.724	85	6	213	3	1	117	12.5	4.56	82.3	5
A0A0P5MZW5	Actin, alpha skeletal muscle OS=Daphnia magna OX=35525 PE=3 SV=1	0	79.442	51	15	93	1	1	377	41.9	6.39	93.67	11
A0A0P4VYW2	Uncharacterized protein OS=Scylla olivacea OX=85551 PE=4 SV=1	0	79.092	58	23	478	2	1	253	29.2	4.79	47.59	10
A0A223G1C8	Hemocyanin subunit 1 OS=Scylla serrata OX=6761 PE=2 SV=1	0	78.858	25	19	264	4	1	676	76.8	5.58	180.18	16
A0A0B4M128	Glutamate dehydrogenase OS=Portunus trituberculatus OX=210409 GN=GDH PE=2 SV=2	0	78.026	42	18	65	4	1	553	61.5	7.03	53.73	15
A0A068FCL9	Fructose-bisphosphate aldolase OS=Penaeus chinensis OX=139456 PE=2 SV=1	0	76.338	52	14	65	9	1	365	39.8	7.06	77.12	11
A0A2H4V3D6	Slow-type skeletal muscle actin 10 OS=Penaeus vannamei OX=6689 PE=2 SV=1	0	76.122	50	17	152	1	1	376	41.8	5.31	115.02	14
A0A0P5HDK6	Actin, alpha skeletal muscle OS=Daphnia magna OX=35525 PE=3 SV=1	0	75.491	46	14	91	1	1	396	43.8	7.5	93.67	11
Q5QTD4	Beta-actin OS=Tigriopus japonicus OX=158387 PE=3 SV=1	0	75.393	51	16	124	1	1	375	41.7	5.48	97.87	11
K4Q2S1	Myosin heavy chain type 2 OS=Penaeus vannamei OX=6689 GN=MYH2 PE=2 SV=1	0	73.061	11	20	93	1	1	1909	219.1	6.14	55.04	12
A0A1B1FH20	Heat shock protein 70 kDa (Fragment) OS=Cancer pagurus OX=6755 GN=hsp70 PE=2 SV=1	0	72.365	44	22	54	14	1	618	67.9	5.59	37.72	12
P86700	Actin, muscle (Fragments) OS=Chionoecetes opilio OX=41210 PE=1 SV=1	0	71.842	61	12	127	2	1	192	20.8	5.16	123.48	11
Q0GBZ3	ATP synthase subunit beta OS=Pacifastacus leniusculus OX=6720 PE=2 SV=1	0	71.839	58	19	57	1	1	525	55.8	5.48	58.37	13
A0A346QR63	Heat shock protein 70 kDa cognate 3 (Fragment) OS=Procambarus clarkii OX=6728 GN=Hsc70-3 PE=2 SV=1	0	71.41	36	21	82	1	1	654	72.4	5.2	18.08	5
P56649	Glyceraldehyde-3-phosphate dehydrogenase OS=Panulirus versicolor OX=150436 PE=1 SV=1	0	70.38	41	10	47	2	1	333	35.7	7.37	44.68	7
K4Q2Y1	Myosin heavy chain type 2 OS=Penaeus monodon OX=6687 GN=MYH2 PE=2 SV=1	0	70.266	12	20	83	2	1	1909	219	6.16	40.65	10
A0A140CDV1	Glutamate dehydrogenase OS=Penaeus monodon OX=6687 GN=GDH PE=2 SV=1	0	69.95	35	15	54	3	1	558	61.8	7.03	41.92	11
A0A0P5C5X9	Actin, alpha skeletal muscle OS=Daphnia magna OX=35525 PE=3 SV=1	0	69.67	52	13	99	0	1	376	41.7	5.48	77.17	10
A0A1B1FH30	Heat shock protein 70 kDa OS=Pachygrapsus marmoratus OX=135190 GN=hsp70 PE=3 SV=1	0	69.073	36	18	71	1	1	650	71.2	5.41	45.98	10
A0A097KVH6	Arginine kinase (Fragment) OS=Mithraculus forceps OX=504428 GN=AK PE=3 SV=1	0	68.345	51	13	95	1	1	210	23.9	8.16	66.34	8
A0A0P4VX09	Malic enzyme OS=Scylla olivacea OX=85551 PE=3 SV=1	0	67.459	40	18	57	18	1	597	66.5	6.9	28	9
D2DWR3	Heat shock protein 70 OS=Portunus trituberculatus OX=210409 GN=hsp70 PE=2 SV=1	0	67.174	37	19	54	1	1	651	71.2	5.31	35.47	9
G3C6M0	Arginine kinase (Fragment) OS=Paralomis dofleini OX=941202 GN=AK PE=3 SV=1	0	67.047	73	17	101	2	1	210	23.7	8.34	11.56	3
A0A140AZ38	Pyruvate kinase OS=Macrobrachium nipponense OX=159736 PE=2 SV=1	0	66.59	36	17	59	2	1	526	57.5	7.24	43.05	11
Q9NGL5	Hemocyanin subunit OS=Callinectes sapidus OX=6763 PE=2 SV=1	0	65.013	30	16	213	5	1	676	77.1	5.54	147.28	15
A0A2P2HWQ3	Actin 1 (Fragment) OS=Hirondellea gigas OX=1518452 PE=2 SV=1	0	64.223	45	9	83	3	1	278	31.2	5.38	112.7	7
A0A0P5P514	Actin, alpha skeletal muscle OS=Daphnia magna OX=35525 PE=3 SV=1	0	63.983	52	14	118	0	1	376	41.8	5.71	91.24	12
Q94571	Tubulin beta-2 chain OS=Homarus americanus OX=6706 PE=2 SV=1	0	63.108	46	14	43	0	1	452	50.9	4.93	39.85	9
F8WR03	Myosin heavy chain type a OS=Penaeus japonicus OX=27405 GN=MYHa PE=2 SV=1	0	62.79	8	14	86	2	1	1912	219.4	6.07	57.94	11
G3C6N1	Arginine kinase (Fragment) OS=Anatolikos japonicus OX=941209 GN=AK PE=3 SV=1	0	62.784	58	15	108	7	1	221	25.2	8.31	89.99	14
Q6E7L5	Slow-tonic S2 myosin heavy chain OS=Homarus americanus OX=6706 PE=2 SV=1	0	62.029	63	16	75	6	1	178	20.6	8.07	36.31	7
A0A0P5QQ94	Myosin heavy chain, non-muscle-like protein OS=Daphnia magna OX=35525 PE=4 SV=1	0	61.678	19	15	85	1	1	697	80.1	5.27	43.37	8
Q25009	Tubulin beta-1 chain OS=Homarus americanus OX=6706 PE=2 SV=1	0	61.045	42	13	42	3	1	451	50.7	4.97	42.6	10
A0A2P2HW60	Alpha-1,4 glucan phosphorylase OS=Hirondellea gigas OX=1518452 PE=2 SV=1	0	60.375	22	17	55	3	1	848	97.7	6.61	41.59	13
A0A2H4V3E3	Fast-type skeletal muscle actin 3 OS=Penaeus vannamei OX=6689 PE=2 SV=1	0	59.923	45	17	102	0	1	377	41.8	5.17	60.22	12
B6EAU8	Skeletal muscle actin 8 OS=Homarus americanus OX=6706 PE=2 SV=1	0	59.479	44	16	101	0	1	377	41.9	5.31	56.72	11
B6EAU6	Skeletal muscle actin 6 OS=Homarus americanus OX=6706 PE=2 SV=1	0	59.204	44	16	92	0	1	377	41.9	5.31	54.85	11
A0A1B1FH46	Heat shock protein 70 kDa (Fragment) OS=Galathea squamifera OX=376764 GN=hsp70 PE=2 SV=1	0	58.837	28	14	63	1	1	628	69	5.31	41.81	9
B6EAU9	Cardiac muscle actin OS=Homarus americanus OX=6706 PE=2 SV=1	0	58.653	40	13	96	0	1	376	41.7	5.39	72.35	12
A0A0P4X023	Tubulin beta chain OS=Scylla olivacea OX=85551 PE=3 SV=1	0	56.854	42	13	36	2	1	453	51	4.91	37.23	8
A0A2H4V3D8	Fast-type skeletal muscle actin 2 OS=Penaeus vannamei OX=6689 PE=2 SV=1	0	56.75	47	15	90	0	1	376	41.6	5.39	57.16	11
A0A0N8AQH9	Actin, alpha skeletal muscle OS=Daphnia magna OX=35525 PE=3 SV=1	0	56.737	43	12	81	1	1	376	41.7	5.39	58.93	8
I0CF14	Elongation factor 2 OS=Eriocheir sinensis OX=95602 GN=EF2 PE=2 SV=1	0	56.456	30	20	55	2	1	846	94.2	6.68	18.81	6
A0A2H4V3E1	Fast-type skeletal muscle actin 15 OS=Penaeus vannamei OX=6689 PE=2 SV=1	0	56.418	42	16	85	2	1	377	41.8	5.24	54.01	11
C6GBE8	Elongation factor 2 OS=Homarus americanus OX=6706 PE=2 SV=1	0	56.25	33	20	57	2	1	846	94.3	6.68	18.81	6
A0A097KVP3	Arginine kinase (Fragment) OS=Retropluma denticulata OX=1550680 GN=AK PE=3 SV=1	0	55.828	62	13	77	2	1	198	22.5	6.73	60.23	10
A0A0P4WD97	Uncharacterized protein OS=Scylla olivacea OX=85551 PE=4 SV=1	0	55.571	48	14	73	6	1	201	23.3	8.34	66.24	13
G3C6I9	Arginine kinase (Fragment) OS=Aegla neuquensis OX=273850 GN=AK PE=3 SV=1	0	55.428	58	16	80	1	1	221	25.1	8.53	19.54	5
A0A0N7ZCC0	Uncharacterized protein OS=Scylla olivacea OX=85551 PE=4 SV=1	0	55.37	23	20	43	20	1	1050	114	5.8	28.03	8
A0A2H4V3F1	Fast-type skeletal muscle actin 15 OS=Penaeus vannamei OX=6689 PE=2 SV=1	0	55.088	42	16	89	0	1	377	41.8	5.24	52.41	11
A0A1B1FGY6	Heat shock protein 70 kDa (Fragment) OS=Romaleon antennarium OX=34650 GN=hsp70 PE=3 SV=1	0	54.239	31	16	46	1	1	635	69.8	5.47	29.57	8
A0A2H4V3E5	Fast-type skeletal muscle actin 10 OS=Penaeus vannamei OX=6689 PE=2 SV=1	0	54.163	42	16	87	0	1	377	41.8	5.17	52.41	11
A0A0P4W855	Fructose-bisphosphate aldolase OS=Scylla olivacea OX=85551 PE=3 SV=1	0	54.084	30	8	43	4	1	363	39.5	7.93	56.72	8
A0A0P4W6V9	Uncharacterized protein OS=Scylla olivacea OX=85551 PE=3 SV=1	0	54.08	12	19	37	19	1	1969	228.3	5.55	2.18	2
G3C6W4	Glyceraldehyde 3-phosphate dehydrogenase (Fragment) OS=Paralomis arae OX=941201 GN=GAPDH PE=4 SV=1	0	53.731	55	8	52	3	1	207	21.6	7.8	7.02	2
A0A0P4WL53	Rab GDP dissociation inhibitor OS=Scylla olivacea OX=85551 PE=3 SV=1	0	53.156	43	16	48	3	1	445	49.9	5.9	24.38	6
E2IQA7	Triosephosphate isomerase OS=Eriocheir sinensis OX=95602 PE=2 SV=1	0	53.047	51	10	50	1	1	248	27	6.23	45.88	9
C1BVK0	Tropomyosin OS=Lepeophtheirus salmonis OX=72036 GN=TPM PE=2 SV=1	0	53.034	27	17	439	3	1	284	32.8	4.82	29.86	7
A0A1B1FH56	Heat shock protein 70 kDa (Fragment) OS=Cancer pagurus OX=6755 GN=hsp70 PE=3 SV=1	0	52.222	33	16	46	5	1	636	69.6	5.47	38.8	10
A0A0G2SQX9	Hemocyanin OS=Portunus trituberculatus OX=210409 PE=2 SV=1	0	51.902	19	12	116	2	1	664	76.2	5.86	45.22	6
A0A2D3E2V2	Rab GDP dissociation inhibitor (Fragment) OS=Procambarus clarkii OX=6728 GN=GDI1 PE=2 SV=1	0	51.844	42	15	40	2	1	445	50.1	5.68	18.43	4
A0A0P4WBU2	Uncharacterized protein OS=Scylla olivacea OX=85551 PE=4 SV=1	0	51.285	18	16	59	15	1	895	94.4	7.15	16.69	5
Q6VMT8	Putative farnesoic acid O-methyl transferase OS=Cancer pagurus OX=6755 PE=2 SV=1	0	50.544	56	12	29	12	1	275	31.1	4.78	64.74	12
A0A097KWH3	Glyceraldehyde 3-phosphate dehydrogenase (Fragment) OS=Urashima pustuloides OX=1550684 GN=GAPDH PE=4 SV=1	0	49.497	64	8	38	1	1	177	18.3	8.54	36.73	7
B6EAU4	Skeletal muscle actin 4 OS=Homarus americanus OX=6706 PE=2 SV=1	0	49.455	36	14	84	0	1	377	41.9	5.31	48.71	10
A0A2P0NDU9	Troponin T OS=Palaemon carinicauda OX=392227 PE=2 SV=2	0	49.203	22	13	87	9	1	385	45.7	5.06	14.35	3
A0A0P4WBH8	Triosephosphate isomerase OS=Scylla olivacea OX=85551 PE=3 SV=1	0	48.58	47	10	51	1	1	248	27	6.54	45.06	8
G3C6M2	Arginine kinase (Fragment) OS=Propagurus obtusifrons OX=516926 GN=AK PE=3 SV=1	0	48.475	60	13	72	1	1	210	23.8	8.32	28.55	6
Q6JKG0	Beta actin OS=Cherax quadricarinatus OX=27406 PE=2 SV=1	0	48.07	32	14	78	0	1	377	41.9	5.24	51.49	11
A0A2H4V3E9	Fast-type skeletal muscle actin 12 OS=Penaeus vannamei OX=6689 PE=2 SV=1	0	48.046	33	14	83	0	1	377	41.8	5.24	50.67	11
Q9NB65	Cytosolic manganese superoxide dismutase OS=Callinectes sapidus OX=6763 PE=2 SV=1	0	47.614	43	11	42	1	1	286	31.4	6.8	37.77	9
A0A0K2TX71	Uncharacterized protein OS=Lepeophtheirus salmonis OX=72036 PE=4 SV=1	0	47.461	27	15	435	1	1	284	32.8	4.82	29.86	7
C1IPK1	Myosin heavy chain isoform 3 (Fragment) OS=Ocypode quadrata OX=53310 PE=2 SV=1	0	47.431	54	12	72	1	1	157	18.3	8.09	46.85	7
A2I5Y8	Hemocyanin (Fragment) OS=Portunus pelagicus OX=80836 GN=HEM6 PE=2 SV=1	0	47.225	30	7	103	2	1	306	35.6	6.25	83.48	6
A0A2H4V3C8	Cardiac-type actin 3 OS=Penaeus vannamei OX=6689 PE=2 SV=1	0	47.066	32	12	93	0	1	376	41.6	5.31	66.85	11
Q6JUA2	Elongation factor-2 (Fragment) OS=Libinia emarginata OX=6807 PE=2 SV=1	0	46.702	34	19	46	3	1	726	80.9	6.76	15.87	6
A0A345F798	Glyceraldehyde-3-phosphate dehydrogenase (Fragment) OS=Cancer pagurus OX=6755 GN=gapdh PE=2 SV=1	0	46.573	60	7	34	1	1	190	20.1	6.01	40.13	5
A0A0P4X1F1	Uncharacterized protein OS=Scylla olivacea OX=85551 PE=4 SV=1	0	46.529	31	8	28	7	1	193	22	6.6	43.84	7
G8BLI2	Putative phenoloxidase activating factor OS=Cancer pagurus OX=6755 GN=ppaf PE=2 SV=1	0	46.254	39	10	31	10	1	376	41.2	5.77	37.19	8
A0A2H4V3C1	Cardiac-type actin 2 OS=Penaeus vannamei OX=6689 PE=2 SV=1	0	46.244	27	11	106	0	1	376	41.7	5.39	75.59	10
A1KZ91	Actin 1 OS=Penaeus chinensis OX=139456 PE=2 SV=1	0	46.201	34	13	96	2	1	376	41.8	5.48	64.62	11
A5X490	Myosin heavy chain isoform 1 (Fragment) OS=Ocypode quadrata OX=53310 PE=2 SV=1	0	46.189	56	13	54	7	1	156	18.3	8.07	46	7
A0A2P2HVJ3	Beta-actin (Fragment) OS=Hirondellea gigas OX=1518452 PE=2 SV=1	0	46.044	37	9	81	1	1	309	34.2	5.1	42.55	6
C6K3Z3	Hemocyanin subunit 1 (Fragment) OS=Eurydice pulchra OX=155694 PE=2 SV=1	0	46.006	7	6	105	2	1	683	78.2	5.87	49.65	2
Q9TVS2	Actin OS=Artemia franciscana OX=6661 GN=actin 302 PE=2 SV=1	0	45.827	33	11	80	0	1	376	41.8	5.58	49.3	8
A0A0P4WRD9	Actin, alpha skeletal muscle OS=Daphnia magna OX=35525 PE=3 SV=1	0	45.81	43	10	74	0	1	390	43.4	6.15	54.29	8
A0A0P6A5L5	Tubulin alpha chain (Fragment) OS=Daphnia magna OX=35525 PE=3 SV=1	0	45.757	44	13	29	1	1	435	48.4	5.49	27.94	8
C1BPW4	Actin, muscle OS=Caligus rogercresseyi OX=217165 GN=ACT PE=2 SV=1	0	45.505	40	13	110	2	1	376	41.8	5.3	67.48	8
C3W7U6	Cytoplasmic manganese superoxide dismutase OS=Cancer pagurus OX=6755 GN=cMnSOD PE=2 SV=1	0	45.164	49	12	43	2	1	286	31.3	6.96	40.33	10
A0A2H4V3C4	Cardiac-type actin 1 OS=Penaeus vannamei OX=6689 PE=2 SV=1	0	45.077	30	12	82	0	1	376	41.6	5.24	59.46	10
B6EAU3	Skeletal muscle actin 3 OS=Homarus americanus OX=6706 PE=2 SV=1	0	45.009	36	12	91	1	1	377	41.8	5.31	53.79	10
A0A2H4V3D9	Fast-type skeletal muscle actin 1 OS=Penaeus vannamei OX=6689 PE=2 SV=1	0	44.769	38	12	82	0	1	376	41.6	5.48	51.8	9
E9GAV7	Tubulin alpha chain OS=Daphnia pulex OX=6669 GN=DAPPUDRAFT_315805 PE=3 SV=1	0	44.411	34	12	36	0	1	483	53.4	5.33	33.84	10
A0A385L4G2	14-3-3 epsilon-like protein variant 2 (Fragment) OS=Procambarus clarkii OX=6728 PE=2 SV=1	0	44.148	52	13	62	11	1	259	29.5	4.81	23.73	8
A0A0P4WJG0	Uncharacterized protein OS=Scylla olivacea OX=85551 PE=3 SV=1	0	43.738	17	12	28	12	1	552	62.1	8.91	30.71	7
H9CW32	Glyceraldehyde-3-phosphate dehydrogenase (Fragment) OS=Orconectes rusticus OX=258719 GN=GAPDH PE=3 SV=1	0	43.225	38	9	37	1	1	280	29.8	5.91	18.76	5
G3C6M4	Arginine kinase (Fragment) OS=Shinkaia crosnieri OX=480484 GN=AK PE=3 SV=1	0	42.897	52	10	67	1	1	210	23.9	8.72	30.53	6
S5RC29	Beta-actin OS=Metopograpsus messor OX=1048512 PE=2 SV=1	0	42.532	27	9	47	2	1	376	41.9	5.55	43.14	9
A0A2P2HVT7	Enolase OS=Hirondellea gigas OX=1518452 PE=2 SV=1	0	42.494	22	7	42	2	1	434	47	5.91	40.05	6
A0A2H4V3E6	Fast-type skeletal muscle actin 6 OS=Penaeus vannamei OX=6689 PE=2 SV=1	0	42.149	38	11	85	1	1	376	41.7	5.39	52.09	5
A0A0P4W3T4	Uncharacterized protein OS=Scylla olivacea OX=85551 PE=4 SV=1	0	41.739	13	16	21	16	1	1603	180.6	6.37	13.92	6
A0A1B1FGZ7	Heat shock protein 70 kDa OS=Astacus astacus OX=6715 GN=hsp70 PE=3 SV=1	0	41.575	21	9	42	1	1	635	69.6	5.59	35.95	8
A0A0N7ZCJ7	ATP synthase subunit alpha OS=Scylla olivacea OX=85551 PE=3 SV=1	0	41.181	29	11	26	8	1	550	59.3	9.1	20.71	7
A0A0P6IMK4	Spectrin alpha chain, non-erythrocytic OS=Daphnia magna OX=35525 PE=4 SV=1	0	41.15	8	17	35	2	1	2603	298.2	5.17	7.51	3
A0A0P4W3V4	Uncharacterized protein OS=Scylla olivacea OX=85551 PE=3 SV=1	0	40.952	30	17	29	3	1	834	92.7	5.4	19.04	7
A0A097KWB3	Glyceraldehyde 3-phosphate dehydrogenase (Fragment) OS=Metadynomene tanensis OX=405141 GN=GAPDH PE=4 SV=1	0	40.893	51	6	30	2	1	177	18.3	8.44	26.98	3
G1AP69	Hemocyanin OS=Penaeus monodon OX=6687 GN=HcVn PE=2 SV=1	0	40.771	12	8	91	1	1	683	77.9	5.57	45.96	3
A8KCI1	Heat shock protein 70 kDa OS=Portunus sanguinolentus OX=411673 GN=hsp70 PE=3 SV=1	0	40.644	23	13	37	1	1	650	70.9	5.53	20.35	6
A2I5Y9	Hemocyanin OS=Portunus pelagicus OX=80836 GN=HEM7 PE=2 SV=1	0	40.624	27	5	178	1	1	285	32.9	6.34	126.74	3
A0A0P4WIE0	Uncharacterized protein OS=Scylla olivacea OX=85551 PE=4 SV=1	0	40.335	34	7	43	2	1	154	17.5	4.88	46.69	6
A0A0P4VZ47	Uncharacterized protein OS=Scylla olivacea OX=85551 PE=4 SV=1	0	40.001	30	14	36	7	1	571	67.9	5.76	7.63	3
A0A2P2HWK2	Beta-actin (Fragment) OS=Hirondellea gigas OX=1518452 PE=2 SV=1	0	39.959	68	9	78	1	1	139	15.5	6.27	66.9	9
B6EAV1	Cytoplasmic type actin 2 OS=Homarus americanus OX=6706 PE=2 SV=1	0	39.875	29	9	77	1	1	376	41.8	5.38	42.5	7
R9YZD3	Arginine kinase (Fragment) OS=Munidopsis cf. serricornis 3289 CNR2013 OX=1335427 GN=AK PE=3 SV=1	0	39.843	64	8	57	1	1	121	13.9	7.5	15.15	4
D4P8F7	Myosin light chain OS=Penaeus japonicus OX=27405 PE=2 SV=1	0	39.502	48	6	35	2	1	153	17.5	4.74	37.41	4
A0A097KWA0	Glyceraldehyde 3-phosphate dehydrogenase (Fragment) OS=Lamoha longirostris OX=1550665 GN=GAPDH PE=4 SV=1	0	39.126	56	7	31	1	1	177	18.3	8.44	22.96	4
A0A2H4V3C5	Cytoplasmic-type actin 2 OS=Penaeus vannamei OX=6689 PE=2 SV=1	0	38.344	28	9	91	0	1	376	41.9	5.31	62.85	8
D7F1Q0	Triosephosphate isomerase OS=Crangon crangon OX=491138 PE=2 SV=1	0	37.769	36	9	40	2	1	249	27	5.72	27.27	6
C7F442	Beta-actin (Fragment) OS=Penaeus monodon OX=6687 PE=2 SV=1	0	37.509	42	11	77	1	1	194	21.5	6.02	48.18	10
A0A0P4WFR5	Uncharacterized protein OS=Scylla olivacea OX=85551 PE=4 SV=1	0	37.471	45	9	64	9	1	177	19.2	4.45	24.45	3
W5RXK6	Enolase (Fragment) OS=Chasmophora macrophthalma OX=1450267 PE=4 SV=1	0	37.357	58	8	41	1	1	126	13.8	5.1	27.49	6
A0A0P6CKY9	Putative Actin, alpha skeletal muscle (Fragment) OS=Daphnia magna OX=35525 PE=3 SV=1	0	37.21	61	9	75	1	1	178	19.8	6.64	47.39	7
A0A097KVM0	Arginine kinase (Fragment) OS=Corycodus disjunctipes OX=1550538 GN=AK PE=3 SV=1	0	37.207	39	10	70	4	1	210	24	7.85	41.71	8
A0A0P6GW27	Tubulin beta chain OS=Daphnia magna OX=35525 PE=3 SV=1	0	36.816	22	9	32	0	1	508	57.1	5.22	32.41	8
A0A0P4Z674	Putative Actin, alpha skeletal muscle OS=Daphnia magna OX=35525 PE=3 SV=1	0	36.591	40	7	57	2	1	221	24.7	5.41	74.05	6
D3PIP6	Actin OS=Lepeophtheirus salmonis OX=72036 GN=ACT PE=2 SV=1	0	36.398	19	9	80	0	1	376	41.7	5.39	49.99	8
H9C3G6	14-3-3 zeta OS=Scylla paramamosain OX=85552 PE=2 SV=1	0	36.389	50	13	80	11	1	248	28	4.88	36.35	12
P83180	Hemocyanin B chain OS=Astacus leptodactylus OX=6717 PE=1 SV=1	0	36.313	13	6	114	3	1	566	65.2	6.28	66.46	3
A0A0P4WI78	Protein disulfide-isomerase OS=Scylla olivacea OX=85551 PE=3 SV=1	0	36.263	29	11	40	6	1	501	55.6	4.67	16.92	4
D2DSP0	Tubulin alpha chain (Fragment) OS=Scylla paramamosain OX=85552 PE=2 SV=1	0	35.712	53	9	20	0	1	281	31.4	6.92	17.46	5
A0A0P4VYE1	Uncharacterized protein OS=Scylla olivacea OX=85551 PE=4 SV=1	0	35.594	24	14	32	7	1	741	84.1	8.29	20.8	6
A0A1B1FGZ2	Heat shock protein 70 kDa (Fragment) OS=Galathea squamifera OX=376764 GN=hsp70 PE=3 SV=1	0	35.556	38	8	39	2	1	261	28.7	9	26.6	6
Q25008	Tubulin alpha-1 chain OS=Homarus americanus OX=6706 PE=2 SV=1	0	35.092	34	9	17	0	1	451	50	5.15	12.96	4
C3W7V0	Cytoplasmic manganese superoxide dismutase OS=Cyanagraea praedator OX=206408 GN=cMnSOD PE=2 SV=1	0	34.603	29	8	35	1	1	286	31.4	7.39	26.2	6
A9Q7C4	Hemocyanin-like protein (Fragment) OS=Metapenaeus ensis OX=32278 PE=2 SV=1	0	34.514	20	6	82	1	1	235	27.4	6.19	45.96	3
A0A0N8E8Y9	Tubulin beta chain (Fragment) OS=Daphnia magna OX=35525 PE=3 SV=1	0	34.378	30	10	30	1	1	399	44.6	6.39	29.17	8
A0A097KVW8	Enolase (Fragment) OS=Metacarcinus magister OX=29965 PE=4 SV=1	0	34.227	69	8	36	2	1	110	12.1	5.25	35.15	6
F5ANI9	Tubulin alpha chain OS=Eriocheir sinensis OX=95602 PE=2 SV=1	0	34.143	30	9	18	1	1	450	49.9	5.14	19.63	6
E9H3B3	Cytoplasmatic actin OS=Daphnia pulex OX=6669 GN=ACT1D PE=3 SV=1	0	34.045	30	8	63	1	1	374	42	5.9	53.92	6
U5TQQ5	Valosin-containing protein OS=Penaeus monodon OX=6687 PE=2 SV=1	0	33.779	24	14	24	1	1	826	91.6	5.67	15.09	6
P80096	Hemocyanin C chain OS=Panulirus interruptus OX=6735 PE=1 SV=1	0	33.659	9	7	131	2	1	661	75.8	5.68	67.62	7
Q26180	Hemocyanin OS=Penaeus vannamei OX=6689 PE=2 SV=1	0	33.652	8	6	88	1	1	662	74.9	5.52	124.11	5
A0A0P4WEI8	Uncharacterized protein OS=Scylla olivacea OX=85551 PE=3 SV=1	0	33.474	17	11	21	2	1	1038	115.2	5.33	19.21	6
A0A0N7ZDS7	Actin, alpha skeletal muscle OS=Daphnia magna OX=35525 PE=3 SV=1	0	33.214	41	10	60	0	1	334	37.3	6.01	44.9	8
A0A1B1FHC3	Heat shock protein 70 kDa OS=Procambarus clarkii OX=6728 GN=hsp70 PE=2 SV=1	0	32.583	21	9	27	1	1	638	69.8	5.36	22.79	5
A0A0P5AMN5	Putative Actin, alpha skeletal muscle (Fragment) OS=Daphnia magna OX=35525 PE=3 SV=1	0	32.346	50	6	55	1	1	204	23.1	5.41	49.92	4
A0A0K2V8F4	Actin5Clike [Megachile rotundata] (Fragment) OS=Lepeophtheirus salmonis OX=72036 PE=3 SV=1	0	32.023	27	7	70	0	1	369	40.9	5.22	36.3	5
G3C6S9	Enolase (Fragment) OS=Trizocheles sakaii OX=941206 PE=4 SV=1	0	31.775	52	7	38	0	1	130	14.3	4.97	23.18	5
E9HMP5	Spectrin beta chain OS=Daphnia pulex OX=6669 GN=DAPPUDRAFT_218819 PE=3 SV=1	0	31.733	5	10	25	4	1	2351	272	5.2	7.06	3
A0A1Q1G4C4	Heat shock protein 70F OS=Thysanoessa inermis OX=210626 GN=Hsp70F PE=2 SV=1	0	31.547	16	9	30	0	1	651	71.2	5.21	16.69	5
A0A0P6IM76	Heat shock 70 kDa protein cognate OS=Daphnia magna OX=35525 PE=3 SV=1	0	31.445	12	10	35	2	1	754	84	5.6	8.92	3
A0A2H4V3E4	Fast-type skeletal muscle actin 8 OS=Penaeus vannamei OX=6689 PE=2 SV=1	0	31.232	30	9	45	0	1	377	41.9	5.31	32.24	8
A0A0P6GWK0	Tropomyosin alpha-1 chain OS=Daphnia magna OX=35525 PE=4 SV=1	0	30.678	12	9	195	1	1	440	51.3	7.66	9.77	2
A0A0P4WID5	Uncharacterized protein OS=Scylla olivacea OX=85551 PE=3 SV=1	0	30.532	22	9	22	2	1	576	61.2	5.6	5.95	2
A0A0P4W040	Uncharacterized protein OS=Scylla olivacea OX=85551 PE=3 SV=1	0	30.353	16	5	22	1	1	280	31.8	6.98	18.24	2
A0A0P5DJ90	Tropomyosin alpha-1 chain-like protein OS=Daphnia magna OX=35525 PE=4 SV=1	0	30.136	32	9	196	1	1	140	16.2	4.82	9.77	2
K0E682	Triosephosphate isomerase OS=Penaeus vannamei OX=6689 GN=TIM PE=1 SV=1	0	30.129	30	6	26	1	1	249	27	6.21	30.48	5
I4EC48	Hemocyanin beta subunit 1 OS=Atyopsis moluccensis OX=395616 GN=HcB1 PE=2 SV=1	0	30.02	5	5	70	1	1	664	76.3	6.27	42.5	3
A0A2H4V3F4	Specific actin 1 OS=Penaeus vannamei OX=6689 PE=2 SV=1	0	29.774	16	8	58	1	1	376	41.7	5.39	41.58	8
A0A0P6I757	Actin, alpha skeletal muscle OS=Daphnia magna OX=35525 PE=3 SV=1	0	29.768	20	8	51	0	1	376	41.8	5.49	41.39	8
P81583	Cuticle protein CP1499 OS=Cancer pagurus OX=6755 PE=1 SV=1	0	29.66	98	7	24	7	1	148	15	8.4	21.08	5
A0A0P4WK89	Malate dehydrogenase OS=Scylla olivacea OX=85551 PE=3 SV=1	0	29.49	36	8	32	8	1	339	35.4	8.21	25.82	5
A0A0P5Z1N2	Putative Tubulin alpha-1 chain OS=Daphnia magna OX=35525 PE=3 SV=1	0	29.246	32	8	23	1	1	373	41.7	4.97	21.21	6
E7CHR6	Nucleoside diphosphate kinase OS=Eriocheir sinensis OX=95602 PE=2 SV=1	0	29.216	64	8	26	2	1	151	17	7.87	5.41	2
A0A0P4VZG8	Uncharacterized protein OS=Scylla olivacea OX=85551 PE=4 SV=1	0	29.051	25	12	21	12	1	656	74	5.94	5.85	2
A0A0P4WL98	ATP-dependent 6-phosphofructokinase OS=Scylla olivacea OX=85551 PE=3 SV=1	0	28.804	14	9	16	6	1	999	110.4	6.71	9.96	3
P80888	Hemocyanin OS=Palinurus vulgaris OX=6733 PE=1 SV=2	0	28.546	7	4	61	1	1	657	75.6	5.66	76.32	4
A0A2P2HVM8	Troponin T, skeletal muscle-like (Fragment) OS=Hirondellea gigas OX=1518452 PE=2 SV=1	0	28.479	17	4	62	1	1	215	25.5	9.52	14.92	3
M9NPG8	Ubiquitin-activating enzyme E1 OS=Eriocheir sinensis OX=95602 PE=2 SV=1	0	28.45	15	9	15	1	1	1037	115.1	5.33	13.6	4
A0A0P4W446	Uncharacterized protein OS=Scylla olivacea OX=85551 PE=3 SV=1	0	28.439	64	6	39	6	1	154	17.8	8.54	13.07	3
A0A0P4VS89	Uncharacterized protein OS=Scylla olivacea OX=85551 PE=4 SV=1	0	28.4	20	8	24	8	1	570	61.9	8.47	15.12	4
A0A0P4WGE7	Uncharacterized protein OS=Scylla olivacea OX=85551 PE=4 SV=1	0	28.065	24	9	13	8	1	627	68	6.09	20.06	6
A0A2P2HWL9	Actin-57B-like (Fragment) OS=Hirondellea gigas OX=1518452 PE=2 SV=1	0	27.885	20	4	13	2	1	208	23	5.43	20.81	2
P81576	Cuticle protein AM1159 OS=Cancer pagurus OX=6755 PE=1 SV=1	0	27.81	88	5	18	4	1	105	11.6	4.46	15.28	4
A0A0N7ZD75	Uncharacterized protein OS=Scylla olivacea OX=85551 PE=4 SV=1	0	27.576	13	3	17	3	1	151	17.3	5.47	19.51	3
Q9NHN8	Beta actin (Fragment) OS=Macrobrachium rosenbergii OX=79674 PE=2 SV=1	0	27.572	38	6	30	1	1	237	26.7	4.91	22.17	4
D1MVD9	Actin (Fragment) OS=Triops granarius OX=109777 GN=Act PE=2 SV=1	0	27.448	37	7	60	1	1	279	31.3	5.5	39.63	6
D0UND3	Alpha-spectrin (Fragment) OS=Libinia emarginata OX=6807 PE=2 SV=1	0	27.356	52	6	18	1	1	164	19.1	5.44	12.77	2
A0A0K2UVL3	Myosin heavy chain 1 [Tribolium castaneum] OS=Lepeophtheirus salmonis OX=72036 GN=Mhc1 PE=3 SV=1	0	26.985	2	5	20	3	1	1930	219.5	6	22.05	4
A0A0P4W7B4	Uncharacterized protein OS=Scylla olivacea OX=85551 PE=4 SV=1	0	26.943	14	8	22	5	1	758	84.2	4.87	22.57	6
A0A0P5ETF5	Uncharacterized protein OS=Daphnia magna OX=35525 PE=4 SV=1	0	26.878	12	6	31	1	1	325	37.5	10.83	22.81	5
A0A0P5P6J5	Uncharacterized protein (Fragment) OS=Daphnia magna OX=35525 PE=4 SV=1	0	26.753	19	5	27	1	1	155	18.4	5.99	18.23	3
A0A0P4WF77	L-lactate dehydrogenase OS=Scylla olivacea OX=85551 PE=3 SV=1	0	26.492	37	9	21	5	1	332	36	7.74	11.55	4
Q0PZI5	Eukaryotic initiation factor 4A OS=Callinectes sapidus OX=6763 PE=2 SV=1	0	26.353	29	9	19	9	1	432	48.7	5.19	9.78	3
A0A0P6A337	Heat shock 70 kDa protein cognate OS=Daphnia magna OX=35525 PE=3 SV=1	0	26.325	16	9	28	1	1	655	72.4	5.2	9.5	3
A0A0P4WLG3	Malate dehydrogenase OS=Scylla olivacea OX=85551 PE=3 SV=1	0	26.176	30	9	26	6	1	332	35.8	6.05	25.08	8
A0A346QR75	Tubulin beta chain (Fragment) OS=Procambarus clarkii OX=6728 GN=Tubb1 PE=2 SV=1	0	25.862	26	7	23	3	1	451	50.9	4.88	27.61	7
A0A0N8E5B6	Alpha-1,4 glucan phosphorylase OS=Daphnia magna OX=35525 PE=3 SV=1	0	25.508	12	9	22	1	1	802	91.3	6.55	7.88	3
A5X491	Myosin heavy chain isoform 2 (Fragment) OS=Ocypode quadrata OX=53310 PE=2 SV=1	0	25.502	21	5	37	1	1	155	18	8.07	33.12	5
A0A2P2HVS0	Arginine kinase OS=Hirondellea gigas OX=1518452 PE=2 SV=1	0	25.414	22	8	61	2	1	384	43.2	6.54	28.67	3
A0A0K2UFM6	Actin, musclelike [Nasonia vitripennis] (Fragment) OS=Lepeophtheirus salmonis OX=72036 PE=3 SV=1	0	25.128	25	7	59	1	1	395	44.1	6	26.7	4
A0A0N6WHT5	Nucleoside diphosphate kinase OS=Portunus trituberculatus OX=210409 PE=2 SV=1	0	24.757	64	7	26	1	1	151	17	7.87	8.92	3
A0A0P4VWZ2	Uncharacterized protein OS=Scylla olivacea OX=85551 PE=3 SV=1	0	24.346	54	6	29	5	1	147	17	6.99	8.78	3
I7L125	Gelsolin OS=Homarus americanus OX=6706 GN=gsn PE=2 SV=1	0	24.345	12	8	25	5	1	754	83.6	4.91	15.2	3
A0A1B2JLV6	Ubiquitin-activating enzyme E1 OS=Penaeus monodon OX=6687 GN=UAE1 PE=2 SV=1	0	24.319	13	8	15	1	1	1039	115.6	5.33	8.42	3
Q9NG08	Actin (Fragment) OS=Daphnia pulex OX=6669 GN=actin PE=2 SV=1	0	23.768	35	6	44	2	1	333	36.9	5.2	40.46	3
A0A0P4WK05	UTP--glucose-1-phosphate uridylyltransferase OS=Scylla olivacea OX=85551 PE=3 SV=1	0	23.728	16	8	22	8	1	516	58	6.81	22.83	6
B5AXH5	Myosin heavy chain (Fragment) OS=Gammarus duebeni OX=178002 PE=2 SV=1	0	23.644	9	4	17	3	1	474	53.2	6.42	15.9	3
A0A2P2HX64	Alpha-cardiac actin (Fragment) OS=Hirondellea gigas OX=1518452 PE=2 SV=1	0	23.576	54	5	62	0	1	123	13.7	6.54	32.89	5
A0A0P4WYI4	Phosphoglycerate mutase OS=Scylla olivacea OX=85551 PE=3 SV=1	0	23.408	23	8	30	7	1	314	35.1	8.79	15.93	6
Q6JU95	Elongation factor-2 (Fragment) OS=Nebalia hessleri OX=85135 PE=2 SV=1	0	23.048	17	10	27	1	1	725	81	6.65	7.48	3
A0A0P5EUF5	Putative Actin, alpha skeletal muscle OS=Daphnia magna OX=35525 PE=3 SV=1	0	22.997	37	6	52	1	1	215	23.9	7.81	48.57	5
A0A0P4WGV7	6-phosphogluconate dehydrogenase, decarboxylating OS=Scylla olivacea OX=85551 PE=3 SV=1	0	22.787	28	8	11	7	1	484	52.8	5.73	20.92	6
D0US06	Triosephosphate isomerase (Fragment) OS=Libinia emarginata OX=6807 PE=2 SV=1	0	22.73	35	5	32	1	1	146	16	5.31	14.35	3
A0A0P4WGI7	Transaldolase OS=Scylla olivacea OX=85551 PE=3 SV=1	0	22.683	30	8	15	8	1	331	36.8	5.83	12.26	3
A0A0P4WHG5	Uncharacterized protein OS=Scylla olivacea OX=85551 PE=4 SV=1	0	22.682	30	9	22	9	1	499	54.1	6.57	8.14	3
P81587	Cuticle protein CP463 OS=Cancer pagurus OX=6755 PE=1 SV=1	0	22.508	70	5	22	5	1	44	4.6	8.57	8.84	2
A0A0A8WJE0	Putative heat shock protein isoform a (Fragment) OS=Lithodes maja OX=174393 GN=hsp70a PE=2 SV=1	0	22.49	45	7	14	4	1	161	18.1	7.03	9.74	2
A0A0P4WDJ8	Uncharacterized protein OS=Scylla olivacea OX=85551 PE=3 SV=1	0	22.455	25	5	35	5	1	202	22.4	6.55	7.57	3
E6YCX8	Superoxide dismutase OS=Cancer pagurus OX=6755 GN=mMnSOD PE=2 SV=1	0	21.556	28	5	13	5	1	218	24.1	7.23	13.86	4
A0A0P6IGY4	ADP-ribosylation factor OS=Daphnia magna OX=35525 PE=3 SV=1	0	21.54	54	9	20	9	1	182	20.6	6.58	10.34	4
P81575	Cuticle protein AM/CP1114 OS=Cancer pagurus OX=6755 PE=1 SV=1	0	21.46	41	5	13	5	1	102	11.1	4.41	7.94	3
A0A0U1T9R2	Heat shock protein 27 (Fragment) OS=Procambarus clarkii OX=6728 GN=HSP27 PE=2 SV=1	0	21.418	10	5	20	5	1	291	31.5	5.26	14.88	4
A0A289YHG5	Mitochondrial glutamate dehydrogenase 1 OS=Eulimnogammarus verrucosus OX=36941 PE=2 SV=1	0	21.293	11	6	25	3	1	548	60.4	7.27	7.78	3
K7WFT8	Troponin I OS=Penaeus vannamei OX=6689 PE=2 SV=1	0	21.292	19	7	45	7	1	216	24.8	9.51	10.85	3
Q94572	Tubulin alpha-3 chain OS=Homarus americanus OX=6706 PE=2 SV=1	0	21.138	21	7	14	2	1	451	50	5.06	14.61	5
D7F2L4	Slow-tonic S2 myosin heavy chain (Fragment) OS=Palaemon varians OX=647170 PE=2 SV=1	0	20.985	70	4	35	1	1	56	6.8	6.06	21.27	3
R9YWA0	Enolase (Fragment) OS=Kiwa sp. n. Southwest Indian Ridge OX=1335430 PE=4 SV=1	0	20.933	51	5	28	1	1	113	12.4	5.1	9.56	2
B8LG57	Male reproductive-related LIM protein OS=Macrobrachium rosenbergii OX=79674 PE=2 SV=1	0	20.894	46	4	56	4	1	92	10.1	8.72	5.16	2
A0A0P4VPJ3	Uncharacterized protein OS=Scylla olivacea OX=85551 PE=3 SV=1	0	20.868	16	7	15	2	1	561	60.9	6.6	13.6	4
A0A2P2HWU9	Actin2 (Fragment) OS=Hirondellea gigas OX=1518452 PE=2 SV=1	0	20.837	58	5	13	1	1	106	11.9	7.87	13.74	3
A0A286MMF0	Pyruvate kinase OS=Eulimnogammarus cyaneus OX=52945 PE=2 SV=1	0	20.795	9	5	22	1	1	527	57.4	6.7	9.3	3
A0A0P4WGQ8	Adenosylhomocysteinase OS=Scylla olivacea OX=85551 PE=3 SV=1	0	20.791	21	8	18	4	1	434	47.8	6.25	6.5	2
C1BSN3	Tubulin beta chain OS=Lepeophtheirus salmonis OX=72036 GN=TBB PE=2 SV=1	0	20.741	19	6	19	1	1	445	50	4.89	18.71	6
A0A0P4W8H7	Uncharacterized protein OS=Scylla olivacea OX=85551 PE=4 SV=1	0	20.675	36	7	21	7	1	170	19.3	7.97	8.39	3
A0A0P5F2Y9	Putative Tubulin alpha-1 chain OS=Daphnia magna OX=35525 PE=4 SV=1	0	20.414	29	5	15	1	1	258	29.2	8.38	12.98	4
F5B4Q3	Protein disulfide-isomerase OS=Penaeus chinensis OX=139456 PE=2 SV=1	0	20.41	16	7	33	2	1	497	54.7	4.77	11.63	4
A0A0P4WJ30	Adenylyl cyclase-associated protein OS=Scylla olivacea OX=85551 PE=3 SV=1	0	20.251	19	5	11	5	1	468	51	8.12	16.58	3
A0A2P2I147	Titin-like (Fragment) OS=Hirondellea gigas OX=1518452 PE=2 SV=1	0	20.247	4	6	20	2	1	1894	212.1	5.57	19.46	4
B7SNI3	Lit v 3 allergen myosin light chain OS=Penaeus vannamei OX=6689 PE=2 SV=1	0	20.247	34	7	31	2	1	177	19.3	4.45	12.89	3
A0A2P2HVU1	Tubulin beta chain-like OS=Hirondellea gigas OX=1518452 PE=2 SV=1	0	20.22	23	5	22	1	1	285	32.5	4.87	21.15	5
A0A0P4WMI5	Uncharacterized protein OS=Scylla olivacea OX=85551 PE=4 SV=1	0	20.04	32	6	13	5	1	216	23.9	4.78	6.21	2
C1KC71	Vitellogenin OS=Scylla paramamosain OX=85552 PE=2 SV=1	0	19.89	5	9	33	3	1	2560	287.6	7.06	22.79	6
F5ANJ0	Peptidyl-prolyl cis-trans isomerase OS=Eriocheir sinensis OX=95602 PE=2 SV=1	0	19.753	38	3	12	3	1	164	17.3	8.48	10.23	2
A0A2P2HX73	Four and a half LIM domains protein 2-like OS=Hirondellea gigas OX=1518452 PE=2 SV=1	0	19.137	7	8	34	6	1	1130	127	8.56	11.81	4
A0A0N7ZAN6	Uncharacterized protein OS=Scylla olivacea OX=85551 PE=4 SV=1	0	18.916	6	7	19	5	1	1512	166.4	5.22	18.86	6
M4GKW8	Vitellin OS=Callinectes sapidus OX=6763 PE=2 SV=1	0	18.87	2	6	31	1	1	2564	287.9	7.21	23.97	4
A0A0N8CVU0	Putative Actin, alpha skeletal muscle (Fragment) OS=Daphnia magna OX=35525 PE=3 SV=1	0	18.625	52	5	28	1	1	131	14.5	5.1	19.11	3
A0A0K0PWD6	Protein kinase A regulatory subunit 1 OS=Panulirus interruptus OX=6735 PE=2 SV=1	0	18.427	18	4	10	4	1	372	41.6	5.15	12.59	3
A0A346QR77	Cytoplasmic actin 1 (Fragment) OS=Procambarus clarkii OX=6728 GN=Actb PE=2 SV=1	0	18.394	20	5	24	1	1	376	41.8	5.39	20.98	4
A0A2P1JJ63	Phosphoglucomutase-1-like (Fragment) OS=Procambarus clarkii OX=6728 GN=Pgm PE=2 SV=1	0	18.356	14	6	15	1	1	561	60.9	5.78	5.32	3
A0A286RXX3	Fructose-1,6-bisphosphatase 1-like protein (Fragment) OS=Procambarus clarkii OX=6728 GN=FBP1 PE=2 SV=1	0	18.193	11	3	15	2	1	320	34.9	6.25	16.76	2
D9ZNA9	Elongation factor 1-alpha OS=Cancer borealis OX=39395 PE=2 SV=1	0	17.973	31	9	26	1	1	461	50.7	9.07	19.12	7
A0A173GPF8	Elongation factor 1-alpha OS=Portunus trituberculatus OX=210409 PE=2 SV=1	0	17.918	32	10	27	2	1	461	50.7	9.07	18.99	7
Q9NFY6	Hemocyanin (Fragment) OS=Penaeus vannamei OX=6689 GN=hemo PE=2 SV=1	0	17.655	7	6	31	3	1	671	76.5	5.91	3.38	2
A0A0P4WKP0	Proteasome subunit alpha type OS=Scylla olivacea OX=85551 PE=3 SV=1	0	17.569	33	7	15	7	1	264	29.3	6.54	5.57	2
A0A0P4WMP5	Phosphoglycerate kinase OS=Scylla olivacea OX=85551 PE=3 SV=1	0	17.505	20	7	14	6	1	415	44.7	6.47	17.49	4
A0A0P4X295	Putative Actin, alpha skeletal muscle OS=Daphnia magna OX=35525 PE=3 SV=1	0	16.636	23	4	29	1	1	158	17.9	8.68	34.86	2
P29291	Troponin C, isoform 2B OS=Homarus americanus OX=6706 PE=1 SV=1	0	16.442	27	4	41	3	1	150	16.9	4.08	12.17	2
P81584	Cuticle protein CP1876 OS=Cancer pagurus OX=6755 PE=1 SV=1	0	16.292	83	7	8	7	1	175	18.8	9.11	8.71	4
A0A2P1JJ64	Isocitrate dehydrogenase (Fragment) OS=Procambarus clarkii OX=6728 GN=Idh PE=2 SV=1	0	16.252	18	7	20	4	1	446	50.1	8.1	8.01	3
A0A2P2HYA6	10-formyltetrahydrofolate dehydrogenase OS=Hirondellea gigas OX=1518452 PE=2 SV=1	0	16.164	9	7	16	5	1	901	98.3	6.05	5.67	2
A0A2P2I8Q8	Tubulin beta chain (Fragment) OS=Hirondellea gigas OX=1518452 PE=2 SV=1	0	16.055	10	2	11	1	1	305	33.9	5.35	12.73	2
A0A0C5DFE5	V-H-ATPase subunit A OS=Cherax cainii OX=223846 PE=2 SV=1	0	16.024	13	6	9	4	1	622	69	5.8	9.73	4
A8VLT6	Tubulin alpha chain OS=Artemia franciscana OX=6661 PE=2 SV=1	0	15.949	15	5	11	1	1	450	49.9	5.14	11.64	4
A0A2P2HVU3	Ras-like GTP-binding protein Rho1 OS=Hirondellea gigas OX=1518452 PE=2 SV=1	0	15.737	55	6	17	6	1	192	21.6	6.25	6.71	2
A0A0P4VV59	Isocitrate dehydrogenase [NADP] OS=Scylla olivacea OX=85551 PE=3 SV=1	0	15.573	21	8	16	6	1	411	45.7	7.27	14.25	6
A0A0P4WKF2	Uncharacterized protein OS=Scylla olivacea OX=85551 PE=4 SV=1	0	15.504	18	4	11	4	1	346	38.8	7.61	11.84	2
A0A2P2HW22	Fructose-bisphosphate aldolase OS=Hirondellea gigas OX=1518452 PE=2 SV=1	0	15.317	25	6	21	4	1	365	40.1	7.05	12.6	4
A0A0P4WFV4	Uncharacterized protein OS=Scylla olivacea OX=85551 PE=4 SV=1	0	15.185	24	5	25	1	1	180	19.7	4.41	12.89	3
C0L087	Beta-actin (Fragment) OS=Neohelice granulata OX=53323 PE=2 SV=1	0	15.125	51	3	27	1	1	84	9.5	5.03	31.44	3
A0A097ZS79	Heat Shock Protein 70 kDa form 2 (Fragment) OS=Gammarus pulex OX=52641 GN=hsp70-2 PE=2 SV=1	0	14.865	13	5	12	2	1	585	64.3	5.47	10.77	2
A0A0P4W1P2	Uncharacterized protein OS=Scylla olivacea OX=85551 PE=4 SV=1	0	14.75	16	6	10	6	1	441	49.4	6.4	9.76	3
O01943	Tubulin alpha chain (Fragment) OS=Gecarcinus lateralis OX=6769 PE=2 SV=1	0	14.599	14	5	8	1	1	443	49.2	5.19	9.45	3
A0A0P4WHU5	Citrate synthase OS=Scylla olivacea OX=85551 PE=3 SV=1	0	14.598	16	6	16	5	1	476	52.1	7.17	6.24	2
A0A0P4W8H4	Uncharacterized protein OS=Scylla olivacea OX=85551 PE=3 SV=1	0	14.421	13	3	12	2	1	335	36.1	6.9	12.32	3
A0A0N7ZC56	Uncharacterized protein OS=Scylla olivacea OX=85551 PE=3 SV=1	0	14.247	14	4	10	4	1	451	50.2	6.71	6.23	2
C8XTB8	Peroxiredoxin OS=Portunus trituberculatus OX=210409 GN=Prx PE=2 SV=1	0	14.218	30	5	9	2	1	198	21.9	6.54	5.76	2
A0A0N7ZFP2	Ubiquitin-40S ribosomal protein S27a OS=Daphnia magna OX=35525 PE=4 SV=1	0	14.066	41	5	56	5	1	116	13.4	10.13	17.13	4
A0A0E3T135	Heat shock protein OS=Cherax destructor OX=6723 GN=HSP21 PE=2 SV=1	0	13.909	26	3	14	3	1	184	21	5.49	12.6	3
K9J9V0	Eukaryotic translation initiation factor 5A OS=Scylla paramamosain OX=85552 PE=2 SV=1	0	13.819	31	4	12	2	1	157	17.1	5.78	3.6	2
A0A0P4W2W4	Uncharacterized protein OS=Scylla olivacea OX=85551 PE=4 SV=1	0	13.712	3	5	9	5	1	2722	292.6	6.14	7.14	2
A0A0P5IXA5	Tubulin alpha chain (Fragment) OS=Daphnia magna OX=35525 PE=3 SV=1	0	13.615	16	4	9	1	1	359	39.7	6.52	6.12	2
A0A0P4YPQ5	Uncharacterized protein (Fragment) OS=Daphnia magna OX=35525 PE=4 SV=1	0	13.542	25	5	35	1	1	218	25.2	8.1	19.67	5
A0A0P4X030	Uncharacterized protein OS=Scylla olivacea OX=85551 PE=3 SV=1	0	13.455	20	5	12	5	1	397	43.9	7.49	3.35	2
P81578	Cuticle protein AM1239 OS=Cancer pagurus OX=6755 PE=1 SV=1	0	13.415	59	6	13	6	1	112	12.4	4.58	6.47	2
A0A0N7ZDQ4	Uncharacterized protein OS=Scylla olivacea OX=85551 PE=3 SV=1	0	13.208	26	4	18	4	1	136	15.4	5.72	12.69	4
A0A0P5P1G0	ATP synthase subunit alpha OS=Daphnia magna OX=35525 PE=3 SV=1	0	12.94	12	4	11	1	1	459	49.8	9.04	8.98	3
D0UMX9	Glucose-6-phosphate isomerase (Fragment) OS=Libinia emarginata OX=6807 PE=2 SV=1	0	12.914	24	4	13	1	1	222	24.8	7.83	8.17	3
A0A2P2HXE8	Aconitate hydratase, mitochondrial OS=Hirondellea gigas OX=1518452 PE=2 SV=1	0	12.745	5	3	8	3	1	788	85.3	6.8	12.85	3
I4EC50	Hemocyanin alpha subunit 1 OS=Caridina multidentata OX=293153 GN=HcA1 PE=2 SV=1	0	12.473	6	5	35	1	1	681	78.5	5.87	5.44	2
C8BP49	Hemocyanin OS=Nebalia kensleyi OX=586406 PE=2 SV=1	0	12.326	6	4	20	2	1	670	76.1	5.5	3.6	2
A0A068EME2	Peroxinectin OS=Macrophthalmus japonicus OX=138195 PE=2 SV=1	0	12.172	7	4	8	4	1	777	85.2	6.24	16.31	4
P81586	Cuticle protein CP459 OS=Cancer pagurus OX=6755 PE=1 SV=1	0	12.075	41	3	12	3	1	44	4.6	4.61	13.67	2
A0A0P5XQX1	Glucose-6-phosphate isomerase OS=Daphnia magna OX=35525 PE=3 SV=1	0	11.793	7	3	7	2	1	616	68.5	7.9	5.34	2
A0A0G2UFY8	Vitellogenin OS=Longpotamon honanense OX=1043170 PE=2 SV=1	0	11.781	2	7	26	7	1	2566	289.6	8.34	22.03	6
Q95WL9	Glucose-6-phosphate isomerase (Fragment) OS=Automate gardineri OX=150702 GN=GPI PE=2 SV=1	0	11.482	37	3	10	1	1	155	17.4	7.71	6.3	2
C1C0T5	Malate dehydrogenase OS=Caligus clemensi OX=344056 GN=MDHC PE=2 SV=1	0	11.46	12	4	12	1	1	331	35.2	6.9	11.98	4
A0A0P4WCN7	AMP deaminase OS=Scylla olivacea OX=85551 PE=3 SV=1	0	11.375	7	4	7	3	1	769	88.4	5.92	5.51	2
Q8MVU2	Tubulin alpha chain (Fragment) OS=Homarus gammarus OX=6707 GN=TUBA1 PE=3 SV=1	0	11.225	15	5	11	1	1	396	43.7	6.28	12.23	4
A0A0P4VRH5	Uncharacterized protein OS=Scylla olivacea OX=85551 PE=4 SV=1	0	11.082	19	2	6	2	1	150	16.7	5.15	11.52	2
A0A1B1JC72	Carbonic anhydrase (Fragment) OS=Scylla paramamosain OX=85552 PE=2 SV=1	0	11.051	20	2	5	2	1	212	23.3	6.84	6.48	2
A0A0N7ZCM4	Uncharacterized protein OS=Scylla olivacea OX=85551 PE=3 SV=1	0	11.024	12	4	10	4	1	350	39.4	6.47	9.17	2
A0A0P6IJW6	Transitional endoplasmic reticulum ATPase TER94 OS=Daphnia magna OX=35525 PE=3 SV=1	0	10.914	9	5	10	1	1	692	77.1	6.16	4.27	2
G9BIX6	Alpha-2-macroglobulin 2 isoform 3 OS=Pacifastacus leniusculus OX=6720 PE=2 SV=1	0	10.839	2	3	9	1	1	1598	176.6	5.16	11.02	2
A0A0K2U7S4	Myosin heavy chain 1 [Tribolium castaneum] OS=Lepeophtheirus salmonis OX=72036 GN=Mhc1 PE=3 SV=1	0	10.802	2	3	16	1	1	1930	222	6.11	6.66	2
A0A0P4WGG6	Transgelin OS=Scylla olivacea OX=85551 PE=3 SV=1	0	10.764	25	3	8	3	1	186	20.2	7.71	8.13	2
A0A0K2V759	Myosin heavy chain 1 [Tribolium castaneum] OS=Lepeophtheirus salmonis OX=72036 GN=Mhc1 PE=3 SV=1	0	10.759	2	3	16	1	1	1940	225	5.99	7.28	2
A0A1J0I2S6	Glyceraldehyde-3-phosphate dehydrogenase (Fragment) OS=Calanus sinicus OX=114070 PE=2 SV=1	0	10.687	22	3	11	1	1	198	21.2	5.67	7.42	2
A0A1P8AL41	Tubulin beta (Fragment) OS=Penaeus vannamei OX=6689 PE=2 SV=1	0	10.565	35	4	11	2	1	181	20.4	6.9	11.74	4
C1BV50	Triosephosphate isomerase OS=Lepeophtheirus salmonis OX=72036 GN=TPIS PE=2 SV=1	0	10.564	20	4	10	1	1	249	26.9	5.78	9.25	3
A0A0P4WD04	Proteasome subunit alpha type OS=Scylla olivacea OX=85551 PE=3 SV=1	0	10.553	19	3	6	3	1	241	26.1	5.3	4.76	2
D2DSK7	F1-ATP synthase beta subunit (Fragment) OS=Scylla paramamosain OX=85552 PE=2 SV=1	0	10.466	90	4	11	1	1	73	7.6	5	5.63	2
A0A0P6I7V3	Myosin light chain kinase OS=Daphnia magna OX=35525 PE=4 SV=1	0	10.392	1	5	10	1	1	8937	991.3	6.39	5.9	3
A0A289ZEQ2	L-lactate dehydrogenase OS=Eulimnogammarus verrucosus OX=36941 PE=2 SV=1	0	10.388	14	3	11	1	1	333	35.9	6.93	15.5	3
A0A0P4W034	Dipeptidyl peptidase 3 OS=Scylla olivacea OX=85551 PE=3 SV=1	0	10.202	8	5	9	5	1	718	80.7	5.41	2.87	2
A0A0P4WBA0	ATP-citrate synthase OS=Scylla olivacea OX=85551 PE=3 SV=1	0	9.921	4	3	4	3	1	1079	118.5	7.17	6.49	2
A0A0K2VCC2	Actin, indirect flight musclelike [Apis florea] (Fragment) OS=Lepeophtheirus salmonis OX=72036 PE=3 SV=1	0	9.685	23	3	4	1	1	318	35.7	5.43	7.11	2
A0A2P2HWA7	Actin-5, muscle-specific-like (Fragment) OS=Hirondellea gigas OX=1518452 PE=2 SV=1	0	9.677	19	3	14	2	1	190	20.9	5.11	20.12	3
A0A2P2I0V8	Hemocyanin subunit 1 (Fragment) OS=Hirondellea gigas OX=1518452 PE=2 SV=1	0	9.672	6	5	68	1	1	677	77.9	5.54	14.5	2
A0A0P6C200	GTP-binding nuclear protein OS=Daphnia magna OX=35525 PE=3 SV=1	0	9.553	13	4	7	4	1	331	37.3	8.28	4.93	2
A0A0N7ZB94	Uncharacterized protein OS=Scylla olivacea OX=85551 PE=4 SV=1	0	9.507	10	3	7	3	1	475	52.5	7.52	8.16	2
A0A0P4X0S5	Coronin OS=Scylla olivacea OX=85551 PE=3 SV=1	0	9.203	12	3	7	3	1	524	58.4	6.33	6.86	2
F8QXK4	Myosin (Fragment) OS=Scylla paramamosain OX=85552 PE=2 SV=1	0	9.169	23	3	10	2	1	184	20.5	9.06	5.39	2
A0A2P2IF01	V-ATPase A (Fragment) OS=Hirondellea gigas OX=1518452 PE=2 SV=1	0	9.146	32	3	4	1	1	148	17.5	5.03	3.19	2
A0A2P2HXI8	Centrosomal protein of 290 kDa-like (Fragment) OS=Hirondellea gigas OX=1518452 PE=2 SV=1	0	8.993	6	3	7	2	1	728	84.8	5.43	6.54	2
A0A0P4WIR6	Glucose-6-phosphate 1-epimerase OS=Scylla olivacea OX=85551 PE=3 SV=1	0	8.537	22	3	5	3	1	278	31.8	7.47	7.03	2
S6DEP8	Alpha-2-macroglobulin OS=Scylla paramamosain OX=85552 GN=a2m PE=2 SV=1	0	8.166	3	3	4	3	1	1495	165.4	5.53	6.21	2
A0A0P6AQ43	Putative Actin, alpha skeletal muscle OS=Daphnia magna OX=35525 PE=3 SV=1	0	8.007	24	3	12	1	1	219	24.3	7.21	15.15	2
A0A0P5F9Y6	Actin, alpha skeletal muscle-like protein OS=Daphnia magna OX=35525 PE=4 SV=1	0	7.9	27	3	7	1	1	107	12	8.6	7.44	2
A0A0P4WKS4	Uncharacterized protein OS=Scylla olivacea OX=85551 PE=3 SV=1	0	7.753	11	3	5	3	1	592	63	6.84	6.25	2
A0A0A8WIN5	Putative elongation factor alpha 1a (Fragment) OS=Lithodes maja OX=174393 GN=eef1a PE=2 SV=1	0	7.719	25	5	10	1	1	316	34.7	8.38	9.41	3
A0A0N7ZD22	Succinate--CoA ligase [ADP/GDP-forming] subunit alpha, mitochondrial OS=Scylla olivacea OX=85551 PE=3 SV=1	0	7.594	14	3	5	3	1	327	34.1	9.07	5.25	2
A0A0P4W7D9	Uncharacterized protein OS=Scylla olivacea OX=85551 PE=4 SV=1	0	7.534	29	2	7	1	1	99	11	5.16	7.52	2
Q95V58	Arginine kinase OS=Artemia franciscana OX=6661 GN=ARGK PE=2 SV=1	0	7.402	8	3	12	1	1	356	40	5.86	11.91	2
A0A0N7ZDR1	Adenylosuccinate synthetase OS=Scylla olivacea OX=85551 PE=3 SV=1	0	7.397	6	2	4	2	1	450	49.8	6.8	4.81	2
A0A2P2HWX2	Heat shock protein 70 kDa form 2 (Fragment) OS=Hirondellea gigas OX=1518452 PE=2 SV=1	0	7.284	9	3	5	1	1	614	67.3	5.38	6.58	2
A0A164LQG6	Testin OS=Daphnia magna OX=35525 GN=APZ42_032598 PE=4 SV=1	0	7.23	3	3	16	1	1	962	107.6	7.68	5.43	2
A0A1B1XVA1	Calcium-calmodulin dependent protein kinase I OS=Penaeus vannamei OX=6689 GN=CaMKI PE=2 SV=1	0	7.142	11	3	4	3	1	344	39.2	6.32	5.07	2
A0A0P4WK92	Pyruvate carboxylase OS=Scylla olivacea OX=85551 PE=4 SV=1	0	7.132	3	3	4	3	1	1182	129.9	6.27	8.23	3
A0A0P6AZD2	Aspartate aminotransferase OS=Daphnia magna OX=35525 PE=4 SV=1	0	6.93	6	3	8	3	1	545	60.4	7.34	5.17	2
F5A6C3	Aspartate aminotransferase OS=Procambarus clarkii OX=6728 PE=2 SV=1	0	6.84	11	2	6	2	1	250	27.5	8.72	7.75	2
A0A0P6IAQ5	Isocitrate dehydrogenase [NADP], mitochondrial OS=Daphnia magna OX=35525 PE=4 SV=1	0	6.822	8	4	8	2	1	517	57.6	8.4	4.81	2
A0A0P4VWI7	Uncharacterized protein OS=Scylla olivacea OX=85551 PE=4 SV=1	0	6.703	8	3	7	3	1	567	60.3	6.7	4.35	2
A0A0N7ZBI3	Uncharacterized protein OS=Scylla olivacea OX=85551 PE=3 SV=1	0	6.128	14	2	6	1	1	158	18.2	6.39	6.68	2
A5J297	Profilin OS=Penaeus vannamei OX=6689 PE=2 SV=1	0	6.016	21	2	7	2	1	126	13.9	6.77	11.52	2
A0A0P4WBE4	Beta-galactosidase OS=Scylla olivacea OX=85551 PE=3 SV=1	0	5.983	5	3	6	3	1	656	73.3	6.46	4.03	2
A0A0P4WK81	Clathrin heavy chain OS=Scylla olivacea OX=85551 PE=3 SV=1	0	5.747	2	3	4	3	1	1683	192.5	5.81	3.95	2
A0A0P6JRJ2	Isocitrate dehydrogenase [NAD] subunit, mitochondrial OS=Daphnia magna OX=35525 PE=3 SV=1	0	5.676	9	2	2	2	1	409	44.4	7.25	7.62	2
A2I5Y6	Hemocyanin subunit 3 (Fragment) OS=Portunus pelagicus OX=80836 GN=HEM3 PE=2 SV=1	0	5.211	20	3	14	1	1	227	26.3	5.78	11.98	2
A0A0N7ZAE0	Glucose-6-phosphate 1-dehydrogenase OS=Scylla olivacea OX=85551 PE=3 SV=1	0	5.101	6	3	5	2	1	528	60	6.55	4.83	2
A0A0P4WGP1	Uncharacterized protein OS=Scylla olivacea OX=85551 PE=4 SV=1	0	4.637	7	3	8	3	1	321	35.7	5.36	2.9	2
Q9Y040	Iron regulatory protein 1-like protein OS=Pacifastacus leniusculus OX=6720 GN=irp1 PE=2 SV=1	0	4.448	4	2	3	2	1	895	98.9	6.06	5.07	2
A0A0P4VS80	Uncharacterized protein OS=Scylla olivacea OX=85551 PE=4 SV=1	0	4.421	6	3	4	3	1	614	71.4	5.31	7.12	3
Q1L7X1	Vitellogenin OS=Portunus trituberculatus OX=210409 PE=2 SV=1	0	4.377	1	3	21	2	1	2560	287	7.23	6.17	2
A0A0P4W9F7	Succinate--CoA ligase [ADP-forming] subunit beta, mitochondrial OS=Scylla olivacea OX=85551 PE=3 SV=1	0	3.938	7	2	2	2	1	448	48.2	5.41	6.93	2
A0A0P4W2W8	Uncharacterized protein OS=Scylla olivacea OX=85551 PE=4 SV=1	0	3.809	13	2	3	1	1	181	20.7	5.44	5.29	2
A0A2P2HVN7	Protein henna-like OS=Hirondellea gigas OX=1518452 PE=2 SV=1	0	3.546	6	2	5	2	1	461	52.4	6.15	5.55	2
A0A0P4W6L1	Uncharacterized protein OS=Scylla olivacea OX=85551 PE=4 SV=1	0	3.474	9	2	5	2	1	229	25.3	6.11	5.3	2
A0A0P6CCE9	Glyceraldehyde-3-phosphate dehydrogenase OS=Daphnia magna OX=35525 PE=3 SV=1	0	3.43	9	2	3	2	1	333	35.8	8.25	5.09	2
A0A0P4ZY97	Fructose-bisphosphate aldolase OS=Daphnia magna OX=35525 PE=3 SV=1	0	2.864	10	2	5	1	1	273	29.5	9.17	4.53	2
W8EAE4	DLp/HDL-BGBP OS=Astacus leptodactylus OX=6717 PE=2 SV=1	0	2.714	0	2	6	2	1	4889	545.3	5.86	3.81	2
Q5EC71	Beta actin (Fragment) OS=Eriocheir sinensis OX=95602 PE=2 SV=1	0	2.679	29	2	6	1	1	113	12.5	4.82	4.77	2
A0A0P5ADL6	Alpha-enolase OS=Daphnia magna OX=35525 PE=3 SV=1	0	2.462	7	2	5	1	1	433	46.9	5.62	3.79	2
